# Supplementary material for: Entropy-Based Approach in Selection Exact String-Matching Algorithms
Source: Entropy (Basel). 2020 Dec 28;23(1):31. doi: 10.3390/e23010031 (PMC7824336; doi:10.3390/e23010031)
Supplement: Supplementary file 1 [file entropy-23-00031-s001.zip]

Archive with 5 entries (4 files):
- Data4Download/Model validation - DNA domain.xlsx
- Data4Download/
- Data4Download/Model DNA domain.xlsx
- Data4Download/Model Natural language domain.xlsx
- Data4Download/Model validation - Natural language domain.xlsx
