# Supplementary material for: Entropy-Based Approach in Selection Exact String-Matching Algorithms
Source: Entropy (Basel). 2020 Dec 28;23(1):31. doi: 10.3390/e23010031 (PMC7824336; doi:10.3390/e23010031)
Supplement: Supplementary file 1 [file entropy-23-00031-s001.zip › Data4Download/Model validation - DNA domain.xlsx]

## Sheet: Sheet1
Algo	m	Comp	PattEnt	PattEntClass	Pattern
BF	2	48744003	0	< 0.22222	CC
BM	2	26194586	0	< 0.22222	CC
KMP	2	39245962	0	< 0.22222	CC
AC	2	39245962	0	< 0.22222	CC
QS	2	18670835	0	< 0.22222	CC
MP	2	45052498	0	< 0.22222	CC
HOR	2	29465806	0	< 0.22222	CC
BF	2	49587394	1	0.88889 - 1.11111	CT
BM	2	28687984	1	0.88889 - 1.11111	CT
KMP	2	42363354	1	0.88889 - 1.11111	CT
AC	2	32879608	1	0.88889 - 1.11111	CT
QS	2	24168735	1	0.88889 - 1.11111	CT
MP	2	42363354	1	0.88889 - 1.11111	CT
HOR	2	29465806	1	0.88889 - 1.11111	CT
BF	2	48835085	1	0.88889 - 1.11111	GT
BM	2	28372295	1	0.88889 - 1.11111	GT
KMP	2	43066179	1	0.88889 - 1.11111	GT
AC	2	32157135	1	0.88889 - 1.11111	GT
QS	2	23817989	1	0.88889 - 1.11111	GT
MP	2	43066179	1	0.88889 - 1.11111	GT
HOR	2	29425667	1	0.88889 - 1.11111	GT
BF	2	55285982	0	< 0.22222	TT
BM	2	30372729	0	< 0.22222	TT
KMP	2	39245962	0	< 0.22222	TT
AC	2	39245961	0	< 0.22222	TT
QS	2	22978845	0	< 0.22222	TT
MP	2	47147871	0	< 0.22222	TT
HOR	2	35177196	0	< 0.22222	TT
BF	2	49698914	1	0.88889 - 1.11111	CA
BM	2	28879598	1	0.88889 - 1.11111	CA
KMP	2	42251834	1	0.88889 - 1.11111	CA
AC	2	32974998	1	0.88889 - 1.11111	CA
QS	2	24000908	1	0.88889 - 1.11111	CA
MP	2	42251834	1	0.88889 - 1.11111	CA
HOR	2	29465806	1	0.88889 - 1.11111	CA
BF	2	49698914	1	0.88889 - 1.11111	CA
BM	2	28879598	1	0.88889 - 1.11111	CA
KMP	2	42251834	1	0.88889 - 1.11111	CA
AC	2	32974998	1	0.88889 - 1.11111	CA
QS	2	24000908	1	0.88889 - 1.11111	CA
MP	2	42251834	1	0.88889 - 1.11111	CA
HOR	2	29465806	1	0.88889 - 1.11111	CA
BF	2	54492306	1	0.88889 - 1.11111	AT
BM	2	30170559	1	0.88889 - 1.11111	AT
KMP	2	43911720	1	0.88889 - 1.11111	AT
AC	2	33436557	1	0.88889 - 1.11111	AT
QS	2	27914370	1	0.88889 - 1.11111	AT
MP	2	43911720	1	0.88889 - 1.11111	AT
HOR	2	35218773	1	0.88889 - 1.11111	AT
BF	2	54029230	1	0.88889 - 1.11111	TA
BM	2	29914380	1	0.88889 - 1.11111	TA
KMP	2	44335566	1	0.88889 - 1.11111	TA
AC	2	32986638	1	0.88889 - 1.11111	TA
QS	2	27816455	1	0.88889 - 1.11111	TA
MP	2	44335566	1	0.88889 - 1.11111	TA
HOR	2	35177196	1	0.88889 - 1.11111	TA
BF	2	53227618	1	0.88889 - 1.11111	AC
BM	2	27616392	1	0.88889 - 1.11111	AC
KMP	2	45176408	1	0.88889 - 1.11111	AC
AC	2	35060613	1	0.88889 - 1.11111	AC
QS	2	25665379	1	0.88889 - 1.11111	AC
MP	2	45176408	1	0.88889 - 1.11111	AC
HOR	2	35218773	1	0.88889 - 1.11111	AC
BF	2	54492306	1	0.88889 - 1.11111	AT
BM	2	30170559	1	0.88889 - 1.11111	AT
KMP	2	43911720	1	0.88889 - 1.11111	AT
AC	2	33436557	1	0.88889 - 1.11111	AT
QS	2	27914370	1	0.88889 - 1.11111	AT
MP	2	43911720	1	0.88889 - 1.11111	AT
HOR	2	35218773	1	0.88889 - 1.11111	AT
BF	2	53520723	1	0.88889 - 1.11111	TC
BM	2	27710398	1	0.88889 - 1.11111	TC
KMP	2	44844075	1	0.88889 - 1.11111	TC
AC	2	35383004	1	0.88889 - 1.11111	TC
QS	2	25913927	1	0.88889 - 1.11111	TC
MP	2	44844075	1	0.88889 - 1.11111	TC
HOR	2	35177196	1	0.88889 - 1.11111	TC
BF	2	55285982	0	< 0.22222	TT
BM	2	30372729	0	< 0.22222	TT
KMP	2	39245962	0	< 0.22222	TT
AC	2	39245961	0	< 0.22222	TT
QS	2	22978845	0	< 0.22222	TT
MP	2	47147871	0	< 0.22222	TT
HOR	2	35177196	0	< 0.22222	TT
BF	2	49167298	1	0.88889 - 1.11111	GA
BM	2	28421194	1	0.88889 - 1.11111	GA
KMP	2	42733966	1	0.88889 - 1.11111	GA
AC	2	32473219	1	0.88889 - 1.11111	GA
QS	2	24021325	1	0.88889 - 1.11111	GA
MP	2	42733966	1	0.88889 - 1.11111	GA
HOR	2	29425667	1	0.88889 - 1.11111	GA
BF	2	54492306	1	0.88889 - 1.11111	AT
BM	2	30170559	1	0.88889 - 1.11111	AT
KMP	2	43911720	1	0.88889 - 1.11111	AT
AC	2	33436557	1	0.88889 - 1.11111	AT
QS	2	27914370	1	0.88889 - 1.11111	AT
MP	2	43911720	1	0.88889 - 1.11111	AT
HOR	2	35218773	1	0.88889 - 1.11111	AT
BF	2	54029230	1	0.88889 - 1.11111	TA
BM	2	29914380	1	0.88889 - 1.11111	TA
KMP	2	44335566	1	0.88889 - 1.11111	TA
AC	2	32986638	1	0.88889 - 1.11111	TA
QS	2	27816455	1	0.88889 - 1.11111	TA
MP	2	44335566	1	0.88889 - 1.11111	TA
HOR	2	35177196	1	0.88889 - 1.11111	TA
BF	2	48744003	0	< 0.22222	CC
BM	2	26194586	0	< 0.22222	CC
KMP	2	39245962	0	< 0.22222	CC
AC	2	39245962	0	< 0.22222	CC
QS	2	18670835	0	< 0.22222	CC
MP	2	45052498	0	< 0.22222	CC
HOR	2	29465806	0	< 0.22222	CC
BF	2	55285982	0	< 0.22222	TT
BM	2	30372729	0	< 0.22222	TT
KMP	2	39245962	0	< 0.22222	TT
AC	2	39245961	0	< 0.22222	TT
QS	2	22978845	0	< 0.22222	TT
MP	2	47147871	0	< 0.22222	TT
HOR	2	35177196	0	< 0.22222	TT
BF	2	55285982	0	< 0.22222	TT
BM	2	30372729	0	< 0.22222	TT
KMP	2	39245962	0	< 0.22222	TT
AC	2	39245961	0	< 0.22222	TT
QS	2	22978845	0	< 0.22222	TT
MP	2	47147871	0	< 0.22222	TT
HOR	2	35177196	0	< 0.22222	TT
BF	2	54002735	1	0.88889 - 1.11111	TG
BM	2	28033643	1	0.88889 - 1.11111	TG
KMP	2	44362061	1	0.88889 - 1.11111	TG
AC	2	35887014	1	0.88889 - 1.11111	TG
QS	2	25727692	1	0.88889 - 1.11111	TG
MP	2	44362061	1	0.88889 - 1.11111	TG
HOR	2	35177196	1	0.88889 - 1.11111	TG
BF	2	48703976	0	< 0.22222	GG
BM	2	26163680	0	< 0.22222	GG
KMP	2	39245961	0	< 0.22222	GG
AC	2	39245961	0	< 0.22222	GG
QS	2	18634434	0	< 0.22222	GG
MP	2	45032851	0	< 0.22222	GG
HOR	2	29425667	0	< 0.22222	GG
BF	2	55285982	0	< 0.22222	TT
BM	2	30372729	0	< 0.22222	TT
KMP	2	39245962	0	< 0.22222	TT
AC	2	39245961	0	< 0.22222	TT
QS	2	22978845	0	< 0.22222	TT
MP	2	47147871	0	< 0.22222	TT
HOR	2	35177196	0	< 0.22222	TT
BF	2	55285982	0	< 0.22222	TT
BM	2	30372729	0	< 0.22222	TT
KMP	2	39245962	0	< 0.22222	TT
AC	2	39245961	0	< 0.22222	TT
QS	2	22978845	0	< 0.22222	TT
MP	2	47147871	0	< 0.22222	TT
HOR	2	35177196	0	< 0.22222	TT
BF	2	53930565	1	0.88889 - 1.11111	AG
BM	2	27896052	1	0.88889 - 1.11111	AG
KMP	2	44473461	1	0.88889 - 1.11111	AG
AC	2	35785558	1	0.88889 - 1.11111	AG
QS	2	25922360	1	0.88889 - 1.11111	AG
MP	2	44473461	1	0.88889 - 1.11111	AG
HOR	2	35218773	1	0.88889 - 1.11111	AG
BF	2	48744003	0	< 0.22222	CC
BM	2	26194586	0	< 0.22222	CC
KMP	2	39245962	0	< 0.22222	CC
AC	2	39245962	0	< 0.22222	CC
QS	2	18670835	0	< 0.22222	CC
MP	2	45052498	0	< 0.22222	CC
HOR	2	29465806	0	< 0.22222	CC
BF	2	55285982	0	< 0.22222	TT
BM	2	30372729	0	< 0.22222	TT
KMP	2	39245962	0	< 0.22222	TT
AC	2	39245961	0	< 0.22222	TT
QS	2	22978845	0	< 0.22222	TT
MP	2	47147871	0	< 0.22222	TT
HOR	2	35177196	0	< 0.22222	TT
BF	2	54002735	1	0.88889 - 1.11111	TG
BM	2	28033643	1	0.88889 - 1.11111	TG
KMP	2	44362061	1	0.88889 - 1.11111	TG
AC	2	35887014	1	0.88889 - 1.11111	TG
QS	2	25727692	1	0.88889 - 1.11111	TG
MP	2	44362061	1	0.88889 - 1.11111	TG
HOR	2	35177196	1	0.88889 - 1.11111	TG
BF	2	48835085	1	0.88889 - 1.11111	GT
BM	2	28372295	1	0.88889 - 1.11111	GT
KMP	2	43066179	1	0.88889 - 1.11111	GT
AC	2	32157135	1	0.88889 - 1.11111	GT
QS	2	23817989	1	0.88889 - 1.11111	GT
MP	2	43066179	1	0.88889 - 1.11111	GT
HOR	2	29425667	1	0.88889 - 1.11111	GT
BF	2	55285982	0	< 0.22222	TT
BM	2	30372729	0	< 0.22222	TT
KMP	2	39245962	0	< 0.22222	TT
AC	2	39245961	0	< 0.22222	TT
QS	2	22978845	0	< 0.22222	TT
MP	2	47147871	0	< 0.22222	TT
HOR	2	35177196	0	< 0.22222	TT
BF	2	54029230	1	0.88889 - 1.11111	TA
BM	2	29914380	1	0.88889 - 1.11111	TA
KMP	2	44335566	1	0.88889 - 1.11111	TA
AC	2	32986638	1	0.88889 - 1.11111	TA
QS	2	27816455	1	0.88889 - 1.11111	TA
MP	2	44335566	1	0.88889 - 1.11111	TA
HOR	2	35177196	1	0.88889 - 1.11111	TA
BF	2	54029230	1	0.88889 - 1.11111	TA
BM	2	29914380	1	0.88889 - 1.11111	TA
KMP	2	44335566	1	0.88889 - 1.11111	TA
AC	2	32986638	1	0.88889 - 1.11111	TA
QS	2	27816455	1	0.88889 - 1.11111	TA
MP	2	44335566	1	0.88889 - 1.11111	TA
HOR	2	35177196	1	0.88889 - 1.11111	TA
BF	2	54492306	1	0.88889 - 1.11111	AT
BM	2	30170559	1	0.88889 - 1.11111	AT
KMP	2	43911720	1	0.88889 - 1.11111	AT
AC	2	33436557	1	0.88889 - 1.11111	AT
QS	2	27914370	1	0.88889 - 1.11111	AT
MP	2	43911720	1	0.88889 - 1.11111	AT
HOR	2	35218773	1	0.88889 - 1.11111	AT
BF	2	53227618	1	0.88889 - 1.11111	AC
BM	2	27616392	1	0.88889 - 1.11111	AC
KMP	2	45176408	1	0.88889 - 1.11111	AC
AC	2	35060613	1	0.88889 - 1.11111	AC
QS	2	25665379	1	0.88889 - 1.11111	AC
MP	2	45176408	1	0.88889 - 1.11111	AC
HOR	2	35218773	1	0.88889 - 1.11111	AC
BF	2	49587394	1	0.88889 - 1.11111	CT
BM	2	28687984	1	0.88889 - 1.11111	CT
KMP	2	42363354	1	0.88889 - 1.11111	CT
AC	2	32879608	1	0.88889 - 1.11111	CT
QS	2	24168735	1	0.88889 - 1.11111	CT
MP	2	42363354	1	0.88889 - 1.11111	CT
HOR	2	29465806	1	0.88889 - 1.11111	CT
BF	2	53227618	1	0.88889 - 1.11111	AC
BM	2	27616392	1	0.88889 - 1.11111	AC
KMP	2	45176408	1	0.88889 - 1.11111	AC
AC	2	35060613	1	0.88889 - 1.11111	AC
QS	2	25665379	1	0.88889 - 1.11111	AC
MP	2	45176408	1	0.88889 - 1.11111	AC
HOR	2	35218773	1	0.88889 - 1.11111	AC
BF	2	49587394	1	0.88889 - 1.11111	CT
BM	2	28687984	1	0.88889 - 1.11111	CT
KMP	2	42363354	1	0.88889 - 1.11111	CT
AC	2	32879608	1	0.88889 - 1.11111	CT
QS	2	24168735	1	0.88889 - 1.11111	CT
MP	2	42363354	1	0.88889 - 1.11111	CT
HOR	2	29465806	1	0.88889 - 1.11111	CT
BF	2	48389746	1	0.88889 - 1.11111	GC
BM	2	26058901	1	0.88889 - 1.11111	GC
KMP	2	43511518	1	0.88889 - 1.11111	GC
AC	2	34600540	1	0.88889 - 1.11111	GC
QS	2	21771952	1	0.88889 - 1.11111	GC
MP	2	43511518	1	0.88889 - 1.11111	GC
HOR	2	29425667	1	0.88889 - 1.11111	GC
BF	2	53227618	1	0.88889 - 1.11111	AC
BM	2	27616392	1	0.88889 - 1.11111	AC
KMP	2	45176408	1	0.88889 - 1.11111	AC
AC	2	35060613	1	0.88889 - 1.11111	AC
QS	2	25665379	1	0.88889 - 1.11111	AC
MP	2	45176408	1	0.88889 - 1.11111	AC
HOR	2	35218773	1	0.88889 - 1.11111	AC
BF	2	53930565	1	0.88889 - 1.11111	AG
BM	2	27896052	1	0.88889 - 1.11111	AG
KMP	2	44473461	1	0.88889 - 1.11111	AG
AC	2	35785558	1	0.88889 - 1.11111	AG
QS	2	25922360	1	0.88889 - 1.11111	AG
MP	2	44473461	1	0.88889 - 1.11111	AG
HOR	2	35218773	1	0.88889 - 1.11111	AG
BF	2	53930565	1	0.88889 - 1.11111	AG
BM	2	27896052	1	0.88889 - 1.11111	AG
KMP	2	44473461	1	0.88889 - 1.11111	AG
AC	2	35785558	1	0.88889 - 1.11111	AG
QS	2	25922360	1	0.88889 - 1.11111	AG
MP	2	44473461	1	0.88889 - 1.11111	AG
HOR	2	35218773	1	0.88889 - 1.11111	AG
BF	2	53227618	1	0.88889 - 1.11111	AC
BM	2	27616392	1	0.88889 - 1.11111	AC
KMP	2	45176408	1	0.88889 - 1.11111	AC
AC	2	35060613	1	0.88889 - 1.11111	AC
QS	2	25665379	1	0.88889 - 1.11111	AC
MP	2	45176408	1	0.88889 - 1.11111	AC
HOR	2	35218773	1	0.88889 - 1.11111	AC
BF	2	54492306	1	0.88889 - 1.11111	AT
BM	2	30170559	1	0.88889 - 1.11111	AT
KMP	2	43911720	1	0.88889 - 1.11111	AT
AC	2	33436557	1	0.88889 - 1.11111	AT
QS	2	27914370	1	0.88889 - 1.11111	AT
MP	2	43911720	1	0.88889 - 1.11111	AT
HOR	2	35218773	1	0.88889 - 1.11111	AT
BF	2	55285982	0	< 0.22222	TT
BM	2	30372729	0	< 0.22222	TT
KMP	2	39245962	0	< 0.22222	TT
AC	2	39245961	0	< 0.22222	TT
QS	2	22978845	0	< 0.22222	TT
MP	2	47147871	0	< 0.22222	TT
HOR	2	35177196	0	< 0.22222	TT
BF	2	49587394	1	0.88889 - 1.11111	CT
BM	2	28687984	1	0.88889 - 1.11111	CT
KMP	2	42363354	1	0.88889 - 1.11111	CT
AC	2	32879608	1	0.88889 - 1.11111	CT
QS	2	24168735	1	0.88889 - 1.11111	CT
MP	2	42363354	1	0.88889 - 1.11111	CT
HOR	2	29465806	1	0.88889 - 1.11111	CT
BF	2	55334611	0	< 0.22222	AA
BM	2	30409602	0	< 0.22222	AA
KMP	2	39245961	0	< 0.22222	AA
AC	2	39245961	0	< 0.22222	AA
QS	2	22996320	0	< 0.22222	AA
MP	2	47157814	0	< 0.22222	AA
HOR	2	35218773	0	< 0.22222	AA
BF	2	49587394	1	0.88889 - 1.11111	CT
BM	2	28687984	1	0.88889 - 1.11111	CT
KMP	2	42363354	1	0.88889 - 1.11111	CT
AC	2	32879608	1	0.88889 - 1.11111	CT
QS	2	24168735	1	0.88889 - 1.11111	CT
MP	2	42363354	1	0.88889 - 1.11111	CT
HOR	2	29465806	1	0.88889 - 1.11111	CT
BF	2	53930565	1	0.88889 - 1.11111	AG
BM	2	27896052	1	0.88889 - 1.11111	AG
KMP	2	44473461	1	0.88889 - 1.11111	AG
AC	2	35785558	1	0.88889 - 1.11111	AG
QS	2	25922360	1	0.88889 - 1.11111	AG
MP	2	44473461	1	0.88889 - 1.11111	AG
HOR	2	35218773	1	0.88889 - 1.11111	AG
BF	2	55334611	0	< 0.22222	AA
BM	2	30409602	0	< 0.22222	AA
KMP	2	39245961	0	< 0.22222	AA
AC	2	39245961	0	< 0.22222	AA
QS	2	22996320	0	< 0.22222	AA
MP	2	47157814	0	< 0.22222	AA
HOR	2	35218773	0	< 0.22222	AA
BF	2	49698914	1	0.88889 - 1.11111	CA
BM	2	28879598	1	0.88889 - 1.11111	CA
KMP	2	42251834	1	0.88889 - 1.11111	CA
AC	2	32974998	1	0.88889 - 1.11111	CA
QS	2	24000908	1	0.88889 - 1.11111	CA
MP	2	42251834	1	0.88889 - 1.11111	CA
HOR	2	29465806	1	0.88889 - 1.11111	CA
BF	2	49587394	1	0.88889 - 1.11111	CT
BM	2	28687984	1	0.88889 - 1.11111	CT
KMP	2	42363354	1	0.88889 - 1.11111	CT
AC	2	32879608	1	0.88889 - 1.11111	CT
QS	2	24168735	1	0.88889 - 1.11111	CT
MP	2	42363354	1	0.88889 - 1.11111	CT
HOR	2	29465806	1	0.88889 - 1.11111	CT
BF	2	48703976	0	< 0.22222	GG
BM	2	26163680	0	< 0.22222	GG
KMP	2	39245961	0	< 0.22222	GG
AC	2	39245961	0	< 0.22222	GG
QS	2	18634434	0	< 0.22222	GG
MP	2	45032851	0	< 0.22222	GG
HOR	2	29425667	0	< 0.22222	GG
BF	2	49167298	1	0.88889 - 1.11111	GA
BM	2	28421194	1	0.88889 - 1.11111	GA
KMP	2	42733966	1	0.88889 - 1.11111	GA
AC	2	32473219	1	0.88889 - 1.11111	GA
QS	2	24021325	1	0.88889 - 1.11111	GA
MP	2	42733966	1	0.88889 - 1.11111	GA
HOR	2	29425667	1	0.88889 - 1.11111	GA
BF	2	53227618	1	0.88889 - 1.11111	AC
BM	2	27616392	1	0.88889 - 1.11111	AC
KMP	2	45176408	1	0.88889 - 1.11111	AC
AC	2	35060613	1	0.88889 - 1.11111	AC
QS	2	25665379	1	0.88889 - 1.11111	AC
MP	2	45176408	1	0.88889 - 1.11111	AC
HOR	2	35218773	1	0.88889 - 1.11111	AC
BF	2	49587394	1	0.88889 - 1.11111	CT
BM	2	28687984	1	0.88889 - 1.11111	CT
KMP	2	42363354	1	0.88889 - 1.11111	CT
AC	2	32879608	1	0.88889 - 1.11111	CT
QS	2	24168735	1	0.88889 - 1.11111	CT
MP	2	42363354	1	0.88889 - 1.11111	CT
HOR	2	29465806	1	0.88889 - 1.11111	CT
BF	2	55285982	0	< 0.22222	TT
BM	2	30372729	0	< 0.22222	TT
KMP	2	39245962	0	< 0.22222	TT
AC	2	39245961	0	< 0.22222	TT
QS	2	22978845	0	< 0.22222	TT
MP	2	47147871	0	< 0.22222	TT
HOR	2	35177196	0	< 0.22222	TT
BF	2	55334611	0	< 0.22222	AA
BM	2	30409602	0	< 0.22222	AA
KMP	2	39245961	0	< 0.22222	AA
AC	2	39245961	0	< 0.22222	AA
QS	2	22996320	0	< 0.22222	AA
MP	2	47157814	0	< 0.22222	AA
HOR	2	35218773	0	< 0.22222	AA
BF	2	49587394	1	0.88889 - 1.11111	CT
BM	2	28687984	1	0.88889 - 1.11111	CT
KMP	2	42363354	1	0.88889 - 1.11111	CT
AC	2	32879608	1	0.88889 - 1.11111	CT
QS	2	24168735	1	0.88889 - 1.11111	CT
MP	2	42363354	1	0.88889 - 1.11111	CT
HOR	2	29465806	1	0.88889 - 1.11111	CT
BF	2	53227618	1	0.88889 - 1.11111	AC
BM	2	27616392	1	0.88889 - 1.11111	AC
KMP	2	45176408	1	0.88889 - 1.11111	AC
AC	2	35060613	1	0.88889 - 1.11111	AC
QS	2	25665379	1	0.88889 - 1.11111	AC
MP	2	45176408	1	0.88889 - 1.11111	AC
HOR	2	35218773	1	0.88889 - 1.11111	AC
BF	2	49167298	1	0.88889 - 1.11111	GA
BM	2	28421194	1	0.88889 - 1.11111	GA
KMP	2	42733966	1	0.88889 - 1.11111	GA
AC	2	32473219	1	0.88889 - 1.11111	GA
QS	2	24021325	1	0.88889 - 1.11111	GA
MP	2	42733966	1	0.88889 - 1.11111	GA
HOR	2	29425667	1	0.88889 - 1.11111	GA
BF	2	55285982	0	< 0.22222	TT
BM	2	30372729	0	< 0.22222	TT
KMP	2	39245962	0	< 0.22222	TT
AC	2	39245961	0	< 0.22222	TT
QS	2	22978845	0	< 0.22222	TT
MP	2	47147871	0	< 0.22222	TT
HOR	2	35177196	0	< 0.22222	TT
BF	2	54002735	1	0.88889 - 1.11111	TG
BM	2	28033643	1	0.88889 - 1.11111	TG
KMP	2	44362061	1	0.88889 - 1.11111	TG
AC	2	35887014	1	0.88889 - 1.11111	TG
QS	2	25727692	1	0.88889 - 1.11111	TG
MP	2	44362061	1	0.88889 - 1.11111	TG
HOR	2	35177196	1	0.88889 - 1.11111	TG
BF	2	49587394	1	0.88889 - 1.11111	CT
BM	2	28687984	1	0.88889 - 1.11111	CT
KMP	2	42363354	1	0.88889 - 1.11111	CT
AC	2	32879608	1	0.88889 - 1.11111	CT
QS	2	24168735	1	0.88889 - 1.11111	CT
MP	2	42363354	1	0.88889 - 1.11111	CT
HOR	2	29465806	1	0.88889 - 1.11111	CT
BF	2	48703976	0	< 0.22222	GG
BM	2	26163680	0	< 0.22222	GG
KMP	2	39245961	0	< 0.22222	GG
AC	2	39245961	0	< 0.22222	GG
QS	2	18634434	0	< 0.22222	GG
MP	2	45032851	0	< 0.22222	GG
HOR	2	29425667	0	< 0.22222	GG
BF	2	55285982	0	< 0.22222	TT
BM	2	30372729	0	< 0.22222	TT
KMP	2	39245962	0	< 0.22222	TT
AC	2	39245961	0	< 0.22222	TT
QS	2	22978845	0	< 0.22222	TT
MP	2	47147871	0	< 0.22222	TT
HOR	2	35177196	0	< 0.22222	TT
BF	2	53930565	1	0.88889 - 1.11111	AG
BM	2	27896052	1	0.88889 - 1.11111	AG
KMP	2	44473461	1	0.88889 - 1.11111	AG
AC	2	35785558	1	0.88889 - 1.11111	AG
QS	2	25922360	1	0.88889 - 1.11111	AG
MP	2	44473461	1	0.88889 - 1.11111	AG
HOR	2	35218773	1	0.88889 - 1.11111	AG
BF	2	53227618	1	0.88889 - 1.11111	AC
BM	2	27616392	1	0.88889 - 1.11111	AC
KMP	2	45176408	1	0.88889 - 1.11111	AC
AC	2	35060613	1	0.88889 - 1.11111	AC
QS	2	25665379	1	0.88889 - 1.11111	AC
MP	2	45176408	1	0.88889 - 1.11111	AC
HOR	2	35218773	1	0.88889 - 1.11111	AC
BF	2	48835085	1	0.88889 - 1.11111	GT
BM	2	28372295	1	0.88889 - 1.11111	GT
KMP	2	43066179	1	0.88889 - 1.11111	GT
AC	2	32157135	1	0.88889 - 1.11111	GT
QS	2	23817989	1	0.88889 - 1.11111	GT
MP	2	43066179	1	0.88889 - 1.11111	GT
HOR	2	29425667	1	0.88889 - 1.11111	GT
BF	2	48744003	0	< 0.22222	CC
BM	2	26194586	0	< 0.22222	CC
KMP	2	39245962	0	< 0.22222	CC
AC	2	39245962	0	< 0.22222	CC
QS	2	18670835	0	< 0.22222	CC
MP	2	45052498	0	< 0.22222	CC
HOR	2	29465806	0	< 0.22222	CC
BF	2	49167298	1	0.88889 - 1.11111	GA
BM	2	28421194	1	0.88889 - 1.11111	GA
KMP	2	42733966	1	0.88889 - 1.11111	GA
AC	2	32473219	1	0.88889 - 1.11111	GA
QS	2	24021325	1	0.88889 - 1.11111	GA
MP	2	42733966	1	0.88889 - 1.11111	GA
HOR	2	29425667	1	0.88889 - 1.11111	GA
BF	2	49698914	1	0.88889 - 1.11111	CA
BM	2	28879598	1	0.88889 - 1.11111	CA
KMP	2	42251834	1	0.88889 - 1.11111	CA
AC	2	32974998	1	0.88889 - 1.11111	CA
QS	2	24000908	1	0.88889 - 1.11111	CA
MP	2	42251834	1	0.88889 - 1.11111	CA
HOR	2	29465806	1	0.88889 - 1.11111	CA
BF	2	49167298	1	0.88889 - 1.11111	GA
BM	2	28421194	1	0.88889 - 1.11111	GA
KMP	2	42733966	1	0.88889 - 1.11111	GA
AC	2	32473219	1	0.88889 - 1.11111	GA
QS	2	24021325	1	0.88889 - 1.11111	GA
MP	2	42733966	1	0.88889 - 1.11111	GA
HOR	2	29425667	1	0.88889 - 1.11111	GA
BF	2	49698914	1	0.88889 - 1.11111	CA
BM	2	28879598	1	0.88889 - 1.11111	CA
KMP	2	42251834	1	0.88889 - 1.11111	CA
AC	2	32974998	1	0.88889 - 1.11111	CA
QS	2	24000908	1	0.88889 - 1.11111	CA
MP	2	42251834	1	0.88889 - 1.11111	CA
HOR	2	29465806	1	0.88889 - 1.11111	CA
BF	2	49587394	1	0.88889 - 1.11111	CT
BM	2	28687984	1	0.88889 - 1.11111	CT
KMP	2	42363354	1	0.88889 - 1.11111	CT
AC	2	32879608	1	0.88889 - 1.11111	CT
QS	2	24168735	1	0.88889 - 1.11111	CT
MP	2	42363354	1	0.88889 - 1.11111	CT
HOR	2	29465806	1	0.88889 - 1.11111	CT
BF	2	54002735	1	0.88889 - 1.11111	TG
BM	2	28033643	1	0.88889 - 1.11111	TG
KMP	2	44362061	1	0.88889 - 1.11111	TG
AC	2	35887014	1	0.88889 - 1.11111	TG
QS	2	25727692	1	0.88889 - 1.11111	TG
MP	2	44362061	1	0.88889 - 1.11111	TG
HOR	2	35177196	1	0.88889 - 1.11111	TG
BF	2	49587394	1	0.88889 - 1.11111	CT
BM	2	28687984	1	0.88889 - 1.11111	CT
KMP	2	42363354	1	0.88889 - 1.11111	CT
AC	2	32879608	1	0.88889 - 1.11111	CT
QS	2	24168735	1	0.88889 - 1.11111	CT
MP	2	42363354	1	0.88889 - 1.11111	CT
HOR	2	29465806	1	0.88889 - 1.11111	CT
BF	2	54002735	1	0.88889 - 1.11111	TG
BM	2	28033643	1	0.88889 - 1.11111	TG
KMP	2	44362061	1	0.88889 - 1.11111	TG
AC	2	35887014	1	0.88889 - 1.11111	TG
QS	2	25727692	1	0.88889 - 1.11111	TG
MP	2	44362061	1	0.88889 - 1.11111	TG
HOR	2	35177196	1	0.88889 - 1.11111	TG
BF	2	53227618	1	0.88889 - 1.11111	AC
BM	2	27616392	1	0.88889 - 1.11111	AC
KMP	2	45176408	1	0.88889 - 1.11111	AC
AC	2	35060613	1	0.88889 - 1.11111	AC
QS	2	25665379	1	0.88889 - 1.11111	AC
MP	2	45176408	1	0.88889 - 1.11111	AC
HOR	2	35218773	1	0.88889 - 1.11111	AC
BF	2	48744003	0	< 0.22222	CC
BM	2	26194586	0	< 0.22222	CC
KMP	2	39245962	0	< 0.22222	CC
AC	2	39245962	0	< 0.22222	CC
QS	2	18670835	0	< 0.22222	CC
MP	2	45052498	0	< 0.22222	CC
HOR	2	29465806	0	< 0.22222	CC
BF	2	55334611	0	< 0.22222	AA
BM	2	30409602	0	< 0.22222	AA
KMP	2	39245961	0	< 0.22222	AA
AC	2	39245961	0	< 0.22222	AA
QS	2	22996320	0	< 0.22222	AA
MP	2	47157814	0	< 0.22222	AA
HOR	2	35218773	0	< 0.22222	AA
BF	2	53930565	1	0.88889 - 1.11111	AG
BM	2	27896052	1	0.88889 - 1.11111	AG
KMP	2	44473461	1	0.88889 - 1.11111	AG
AC	2	35785558	1	0.88889 - 1.11111	AG
QS	2	25922360	1	0.88889 - 1.11111	AG
MP	2	44473461	1	0.88889 - 1.11111	AG
HOR	2	35218773	1	0.88889 - 1.11111	AG
BF	2	48835085	1	0.88889 - 1.11111	GT
BM	2	28372295	1	0.88889 - 1.11111	GT
KMP	2	43066179	1	0.88889 - 1.11111	GT
AC	2	32157135	1	0.88889 - 1.11111	GT
QS	2	23817989	1	0.88889 - 1.11111	GT
MP	2	43066179	1	0.88889 - 1.11111	GT
HOR	2	29425667	1	0.88889 - 1.11111	GT
BF	2	49698914	1	0.88889 - 1.11111	CA
BM	2	28879598	1	0.88889 - 1.11111	CA
KMP	2	42251834	1	0.88889 - 1.11111	CA
AC	2	32974998	1	0.88889 - 1.11111	CA
QS	2	24000908	1	0.88889 - 1.11111	CA
MP	2	42251834	1	0.88889 - 1.11111	CA
HOR	2	29465806	1	0.88889 - 1.11111	CA
BF	2	49587394	1	0.88889 - 1.11111	CT
BM	2	28687984	1	0.88889 - 1.11111	CT
KMP	2	42363354	1	0.88889 - 1.11111	CT
AC	2	32879608	1	0.88889 - 1.11111	CT
QS	2	24168735	1	0.88889 - 1.11111	CT
MP	2	42363354	1	0.88889 - 1.11111	CT
HOR	2	29465806	1	0.88889 - 1.11111	CT
BF	2	54492306	1	0.88889 - 1.11111	AT
BM	2	30170559	1	0.88889 - 1.11111	AT
KMP	2	43911720	1	0.88889 - 1.11111	AT
AC	2	33436557	1	0.88889 - 1.11111	AT
QS	2	27914370	1	0.88889 - 1.11111	AT
MP	2	43911720	1	0.88889 - 1.11111	AT
HOR	2	35218773	1	0.88889 - 1.11111	AT
BF	2	55334611	0	< 0.22222	AA
BM	2	30409602	0	< 0.22222	AA
KMP	2	39245961	0	< 0.22222	AA
AC	2	39245961	0	< 0.22222	AA
QS	2	22996320	0	< 0.22222	AA
MP	2	47157814	0	< 0.22222	AA
HOR	2	35218773	0	< 0.22222	AA
BF	2	53227618	1	0.88889 - 1.11111	AC
BM	2	27616392	1	0.88889 - 1.11111	AC
KMP	2	45176408	1	0.88889 - 1.11111	AC
AC	2	35060613	1	0.88889 - 1.11111	AC
QS	2	25665379	1	0.88889 - 1.11111	AC
MP	2	45176408	1	0.88889 - 1.11111	AC
HOR	2	35218773	1	0.88889 - 1.11111	AC
BF	2	48744003	0	< 0.22222	CC
BM	2	26194586	0	< 0.22222	CC
KMP	2	39245962	0	< 0.22222	CC
AC	2	39245962	0	< 0.22222	CC
QS	2	18670835	0	< 0.22222	CC
MP	2	45052498	0	< 0.22222	CC
HOR	2	29465806	0	< 0.22222	CC
BF	2	53227618	1	0.88889 - 1.11111	AC
BM	2	27616392	1	0.88889 - 1.11111	AC
KMP	2	45176408	1	0.88889 - 1.11111	AC
AC	2	35060613	1	0.88889 - 1.11111	AC
QS	2	25665379	1	0.88889 - 1.11111	AC
MP	2	45176408	1	0.88889 - 1.11111	AC
HOR	2	35218773	1	0.88889 - 1.11111	AC
BF	2	49167298	1	0.88889 - 1.11111	GA
BM	2	28421194	1	0.88889 - 1.11111	GA
KMP	2	42733966	1	0.88889 - 1.11111	GA
AC	2	32473219	1	0.88889 - 1.11111	GA
QS	2	24021325	1	0.88889 - 1.11111	GA
MP	2	42733966	1	0.88889 - 1.11111	GA
HOR	2	29425667	1	0.88889 - 1.11111	GA
BF	2	48835085	1	0.88889 - 1.11111	GT
BM	2	28372295	1	0.88889 - 1.11111	GT
KMP	2	43066179	1	0.88889 - 1.11111	GT
AC	2	32157135	1	0.88889 - 1.11111	GT
QS	2	23817989	1	0.88889 - 1.11111	GT
MP	2	43066179	1	0.88889 - 1.11111	GT
HOR	2	29425667	1	0.88889 - 1.11111	GT
BF	2	48744003	0	< 0.22222	CC
BM	2	26194586	0	< 0.22222	CC
KMP	2	39245962	0	< 0.22222	CC
AC	2	39245962	0	< 0.22222	CC
QS	2	18670835	0	< 0.22222	CC
MP	2	45052498	0	< 0.22222	CC
HOR	2	29465806	0	< 0.22222	CC
BF	2	54029230	1	0.88889 - 1.11111	TA
BM	2	29914380	1	0.88889 - 1.11111	TA
KMP	2	44335566	1	0.88889 - 1.11111	TA
AC	2	32986638	1	0.88889 - 1.11111	TA
QS	2	27816455	1	0.88889 - 1.11111	TA
MP	2	44335566	1	0.88889 - 1.11111	TA
HOR	2	35177196	1	0.88889 - 1.11111	TA
BF	2	54029230	1	0.88889 - 1.11111	TA
BM	2	29914380	1	0.88889 - 1.11111	TA
KMP	2	44335566	1	0.88889 - 1.11111	TA
AC	2	32986638	1	0.88889 - 1.11111	TA
QS	2	27816455	1	0.88889 - 1.11111	TA
MP	2	44335566	1	0.88889 - 1.11111	TA
HOR	2	35177196	1	0.88889 - 1.11111	TA
BF	2	54002735	1	0.88889 - 1.11111	TG
BM	2	28033643	1	0.88889 - 1.11111	TG
KMP	2	44362061	1	0.88889 - 1.11111	TG
AC	2	35887014	1	0.88889 - 1.11111	TG
QS	2	25727692	1	0.88889 - 1.11111	TG
MP	2	44362061	1	0.88889 - 1.11111	TG
HOR	2	35177196	1	0.88889 - 1.11111	TG
BF	2	54029230	1	0.88889 - 1.11111	TA
BM	2	29914380	1	0.88889 - 1.11111	TA
KMP	2	44335566	1	0.88889 - 1.11111	TA
AC	2	32986638	1	0.88889 - 1.11111	TA
QS	2	27816455	1	0.88889 - 1.11111	TA
MP	2	44335566	1	0.88889 - 1.11111	TA
HOR	2	35177196	1	0.88889 - 1.11111	TA
BF	2	53930565	1	0.88889 - 1.11111	AG
BM	2	27896052	1	0.88889 - 1.11111	AG
KMP	2	44473461	1	0.88889 - 1.11111	AG
AC	2	35785558	1	0.88889 - 1.11111	AG
QS	2	25922360	1	0.88889 - 1.11111	AG
MP	2	44473461	1	0.88889 - 1.11111	AG
HOR	2	35218773	1	0.88889 - 1.11111	AG
BF	2	48744003	0	< 0.22222	CC
BM	2	26194586	0	< 0.22222	CC
KMP	2	39245962	0	< 0.22222	CC
AC	2	39245962	0	< 0.22222	CC
QS	2	18670835	0	< 0.22222	CC
MP	2	45052498	0	< 0.22222	CC
HOR	2	29465806	0	< 0.22222	CC
BF	2	55334611	0	< 0.22222	AA
BM	2	30409602	0	< 0.22222	AA
KMP	2	39245961	0	< 0.22222	AA
AC	2	39245961	0	< 0.22222	AA
QS	2	22996320	0	< 0.22222	AA
MP	2	47157814	0	< 0.22222	AA
HOR	2	35218773	0	< 0.22222	AA
BF	2	49587394	1	0.88889 - 1.11111	CT
BM	2	28687984	1	0.88889 - 1.11111	CT
KMP	2	42363354	1	0.88889 - 1.11111	CT
AC	2	32879608	1	0.88889 - 1.11111	CT
QS	2	24168735	1	0.88889 - 1.11111	CT
MP	2	42363354	1	0.88889 - 1.11111	CT
HOR	2	29465806	1	0.88889 - 1.11111	CT
BF	2	49587394	1	0.88889 - 1.11111	CT
BM	2	28687984	1	0.88889 - 1.11111	CT
KMP	2	42363354	1	0.88889 - 1.11111	CT
AC	2	32879608	1	0.88889 - 1.11111	CT
QS	2	24168735	1	0.88889 - 1.11111	CT
MP	2	42363354	1	0.88889 - 1.11111	CT
HOR	2	29465806	1	0.88889 - 1.11111	CT
BF	2	55334611	0	< 0.22222	AA
BM	2	30409602	0	< 0.22222	AA
KMP	2	39245961	0	< 0.22222	AA
AC	2	39245961	0	< 0.22222	AA
QS	2	22996320	0	< 0.22222	AA
MP	2	47157814	0	< 0.22222	AA
HOR	2	35218773	0	< 0.22222	AA
BF	2	48389746	1	0.88889 - 1.11111	GC
BM	2	26058901	1	0.88889 - 1.11111	GC
KMP	2	43511518	1	0.88889 - 1.11111	GC
AC	2	34600540	1	0.88889 - 1.11111	GC
QS	2	21771952	1	0.88889 - 1.11111	GC
MP	2	43511518	1	0.88889 - 1.11111	GC
HOR	2	29425667	1	0.88889 - 1.11111	GC
BF	2	55334611	0	< 0.22222	AA
BM	2	30409602	0	< 0.22222	AA
KMP	2	39245961	0	< 0.22222	AA
AC	2	39245961	0	< 0.22222	AA
QS	2	22996320	0	< 0.22222	AA
MP	2	47157814	0	< 0.22222	AA
HOR	2	35218773	0	< 0.22222	AA
BF	2	53930565	1	0.88889 - 1.11111	AG
BM	2	27896052	1	0.88889 - 1.11111	AG
KMP	2	44473461	1	0.88889 - 1.11111	AG
AC	2	35785558	1	0.88889 - 1.11111	AG
QS	2	25922360	1	0.88889 - 1.11111	AG
MP	2	44473461	1	0.88889 - 1.11111	AG
HOR	2	35218773	1	0.88889 - 1.11111	AG
BF	2	48744003	0	< 0.22222	CC
BM	2	26194586	0	< 0.22222	CC
KMP	2	39245962	0	< 0.22222	CC
AC	2	39245962	0	< 0.22222	CC
QS	2	18670835	0	< 0.22222	CC
MP	2	45052498	0	< 0.22222	CC
HOR	2	29465806	0	< 0.22222	CC
BF	2	54492306	1	0.88889 - 1.11111	AT
BM	2	30170559	1	0.88889 - 1.11111	AT
KMP	2	43911720	1	0.88889 - 1.11111	AT
AC	2	33436557	1	0.88889 - 1.11111	AT
QS	2	27914370	1	0.88889 - 1.11111	AT
MP	2	43911720	1	0.88889 - 1.11111	AT
HOR	2	35218773	1	0.88889 - 1.11111	AT
BF	2	53930565	1	0.88889 - 1.11111	AG
BM	2	27896052	1	0.88889 - 1.11111	AG
KMP	2	44473461	1	0.88889 - 1.11111	AG
AC	2	35785558	1	0.88889 - 1.11111	AG
QS	2	25922360	1	0.88889 - 1.11111	AG
MP	2	44473461	1	0.88889 - 1.11111	AG
HOR	2	35218773	1	0.88889 - 1.11111	AG
BF	2	54002735	1	0.88889 - 1.11111	TG
BM	2	28033643	1	0.88889 - 1.11111	TG
KMP	2	44362061	1	0.88889 - 1.11111	TG
AC	2	35887014	1	0.88889 - 1.11111	TG
QS	2	25727692	1	0.88889 - 1.11111	TG
MP	2	44362061	1	0.88889 - 1.11111	TG
HOR	2	35177196	1	0.88889 - 1.11111	TG
BF	2	55334611	0	< 0.22222	AA
BM	2	30409602	0	< 0.22222	AA
KMP	2	39245961	0	< 0.22222	AA
AC	2	39245961	0	< 0.22222	AA
QS	2	22996320	0	< 0.22222	AA
MP	2	47157814	0	< 0.22222	AA
HOR	2	35218773	0	< 0.22222	AA
BF	2	55285982	0	< 0.22222	TT
BM	2	30372729	0	< 0.22222	TT
KMP	2	39245962	0	< 0.22222	TT
AC	2	39245961	0	< 0.22222	TT
QS	2	22978845	0	< 0.22222	TT
MP	2	47147871	0	< 0.22222	TT
HOR	2	35177196	0	< 0.22222	TT
BF	2	55285982	0	< 0.22222	TT
BM	2	30372729	0	< 0.22222	TT
KMP	2	39245962	0	< 0.22222	TT
AC	2	39245961	0	< 0.22222	TT
QS	2	22978845	0	< 0.22222	TT
MP	2	47147871	0	< 0.22222	TT
HOR	2	35177196	0	< 0.22222	TT
BF	2	49587394	1	0.88889 - 1.11111	CT
BM	2	28687984	1	0.88889 - 1.11111	CT
KMP	2	42363354	1	0.88889 - 1.11111	CT
AC	2	32879608	1	0.88889 - 1.11111	CT
QS	2	24168735	1	0.88889 - 1.11111	CT
MP	2	42363354	1	0.88889 - 1.11111	CT
HOR	2	29465806	1	0.88889 - 1.11111	CT
BF	2	48389746	1	0.88889 - 1.11111	GC
BM	2	26058901	1	0.88889 - 1.11111	GC
KMP	2	43511518	1	0.88889 - 1.11111	GC
AC	2	34600540	1	0.88889 - 1.11111	GC
QS	2	21771952	1	0.88889 - 1.11111	GC
MP	2	43511518	1	0.88889 - 1.11111	GC
HOR	2	29425667	1	0.88889 - 1.11111	GC
BF	2	47214978	1	0.88889 - 1.11111	CG
BM	2	25305412	1	0.88889 - 1.11111	CG
KMP	2	44735770	1	0.88889 - 1.11111	CG
AC	2	33417933	1	0.88889 - 1.11111	CG
QS	2	21562295	1	0.88889 - 1.11111	CG
MP	2	44735770	1	0.88889 - 1.11111	CG
HOR	2	29465806	1	0.88889 - 1.11111	CG
BF	2	53520723	1	0.88889 - 1.11111	TC
BM	2	27710398	1	0.88889 - 1.11111	TC
KMP	2	44844075	1	0.88889 - 1.11111	TC
AC	2	35383004	1	0.88889 - 1.11111	TC
QS	2	25913927	1	0.88889 - 1.11111	TC
MP	2	44844075	1	0.88889 - 1.11111	TC
HOR	2	35177196	1	0.88889 - 1.11111	TC
BF	2	49587394	1	0.88889 - 1.11111	CT
BM	2	28687984	1	0.88889 - 1.11111	CT
KMP	2	42363354	1	0.88889 - 1.11111	CT
AC	2	32879608	1	0.88889 - 1.11111	CT
QS	2	24168735	1	0.88889 - 1.11111	CT
MP	2	42363354	1	0.88889 - 1.11111	CT
HOR	2	29465806	1	0.88889 - 1.11111	CT
BF	2	49167298	1	0.88889 - 1.11111	GA
BM	2	28421194	1	0.88889 - 1.11111	GA
KMP	2	42733966	1	0.88889 - 1.11111	GA
AC	2	32473219	1	0.88889 - 1.11111	GA
QS	2	24021325	1	0.88889 - 1.11111	GA
MP	2	42733966	1	0.88889 - 1.11111	GA
HOR	2	29425667	1	0.88889 - 1.11111	GA
BF	2	53520723	1	0.88889 - 1.11111	TC
BM	2	27710398	1	0.88889 - 1.11111	TC
KMP	2	44844075	1	0.88889 - 1.11111	TC
AC	2	35383004	1	0.88889 - 1.11111	TC
QS	2	25913927	1	0.88889 - 1.11111	TC
MP	2	44844075	1	0.88889 - 1.11111	TC
HOR	2	35177196	1	0.88889 - 1.11111	TC
BF	2	55334611	0	< 0.22222	AA
BM	2	30409602	0	< 0.22222	AA
KMP	2	39245961	0	< 0.22222	AA
AC	2	39245961	0	< 0.22222	AA
QS	2	22996320	0	< 0.22222	AA
MP	2	47157814	0	< 0.22222	AA
HOR	2	35218773	0	< 0.22222	AA
BF	2	49587394	1	0.88889 - 1.11111	CT
BM	2	28687984	1	0.88889 - 1.11111	CT
KMP	2	42363354	1	0.88889 - 1.11111	CT
AC	2	32879608	1	0.88889 - 1.11111	CT
QS	2	24168735	1	0.88889 - 1.11111	CT
MP	2	42363354	1	0.88889 - 1.11111	CT
HOR	2	29465806	1	0.88889 - 1.11111	CT
BF	2	54002735	1	0.88889 - 1.11111	TG
BM	2	28033643	1	0.88889 - 1.11111	TG
KMP	2	44362061	1	0.88889 - 1.11111	TG
AC	2	35887014	1	0.88889 - 1.11111	TG
QS	2	25727692	1	0.88889 - 1.11111	TG
MP	2	44362061	1	0.88889 - 1.11111	TG
HOR	2	35177196	1	0.88889 - 1.11111	TG
BF	2	48703976	0	< 0.22222	GG
BM	2	26163680	0	< 0.22222	GG
KMP	2	39245961	0	< 0.22222	GG
AC	2	39245961	0	< 0.22222	GG
QS	2	18634434	0	< 0.22222	GG
MP	2	45032851	0	< 0.22222	GG
HOR	2	29425667	0	< 0.22222	GG
BF	2	54002735	1	0.88889 - 1.11111	TG
BM	2	28033643	1	0.88889 - 1.11111	TG
KMP	2	44362061	1	0.88889 - 1.11111	TG
AC	2	35887014	1	0.88889 - 1.11111	TG
QS	2	25727692	1	0.88889 - 1.11111	TG
MP	2	44362061	1	0.88889 - 1.11111	TG
HOR	2	35177196	1	0.88889 - 1.11111	TG
BF	2	54029230	1	0.88889 - 1.11111	TA
BM	2	29914380	1	0.88889 - 1.11111	TA
KMP	2	44335566	1	0.88889 - 1.11111	TA
AC	2	32986638	1	0.88889 - 1.11111	TA
QS	2	27816455	1	0.88889 - 1.11111	TA
MP	2	44335566	1	0.88889 - 1.11111	TA
HOR	2	35177196	1	0.88889 - 1.11111	TA
BF	2	55334611	0	< 0.22222	AA
BM	2	30409602	0	< 0.22222	AA
KMP	2	39245961	0	< 0.22222	AA
AC	2	39245961	0	< 0.22222	AA
QS	2	22996320	0	< 0.22222	AA
MP	2	47157814	0	< 0.22222	AA
HOR	2	35218773	0	< 0.22222	AA
BF	2	55334611	0	< 0.22222	AA
BM	2	30409602	0	< 0.22222	AA
KMP	2	39245961	0	< 0.22222	AA
AC	2	39245961	0	< 0.22222	AA
QS	2	22996320	0	< 0.22222	AA
MP	2	47157814	0	< 0.22222	AA
HOR	2	35218773	0	< 0.22222	AA
BF	2	48744003	0	< 0.22222	CC
BM	2	26194586	0	< 0.22222	CC
KMP	2	39245962	0	< 0.22222	CC
AC	2	39245962	0	< 0.22222	CC
QS	2	18670835	0	< 0.22222	CC
MP	2	45052498	0	< 0.22222	CC
HOR	2	29465806	0	< 0.22222	CC
BF	2	48835085	1	0.88889 - 1.11111	GT
BM	2	28372295	1	0.88889 - 1.11111	GT
KMP	2	43066179	1	0.88889 - 1.11111	GT
AC	2	32157135	1	0.88889 - 1.11111	GT
QS	2	23817989	1	0.88889 - 1.11111	GT
MP	2	43066179	1	0.88889 - 1.11111	GT
HOR	2	29425667	1	0.88889 - 1.11111	GT
BF	2	55285982	0	< 0.22222	TT
BM	2	30372729	0	< 0.22222	TT
KMP	2	39245962	0	< 0.22222	TT
AC	2	39245961	0	< 0.22222	TT
QS	2	22978845	0	< 0.22222	TT
MP	2	47147871	0	< 0.22222	TT
HOR	2	35177196	0	< 0.22222	TT
BF	2	55285982	0	< 0.22222	TT
BM	2	30372729	0	< 0.22222	TT
KMP	2	39245962	0	< 0.22222	TT
AC	2	39245961	0	< 0.22222	TT
QS	2	22978845	0	< 0.22222	TT
MP	2	47147871	0	< 0.22222	TT
HOR	2	35177196	0	< 0.22222	TT
BF	2	55285982	0	< 0.22222	TT
BM	2	30372729	0	< 0.22222	TT
KMP	2	39245962	0	< 0.22222	TT
AC	2	39245961	0	< 0.22222	TT
QS	2	22978845	0	< 0.22222	TT
MP	2	47147871	0	< 0.22222	TT
HOR	2	35177196	0	< 0.22222	TT
BF	2	53930565	1	0.88889 - 1.11111	AG
BM	2	27896052	1	0.88889 - 1.11111	AG
KMP	2	44473461	1	0.88889 - 1.11111	AG
AC	2	35785558	1	0.88889 - 1.11111	AG
QS	2	25922360	1	0.88889 - 1.11111	AG
MP	2	44473461	1	0.88889 - 1.11111	AG
HOR	2	35218773	1	0.88889 - 1.11111	AG
BF	2	48744003	0	< 0.22222	CC
BM	2	26194586	0	< 0.22222	CC
KMP	2	39245962	0	< 0.22222	CC
AC	2	39245962	0	< 0.22222	CC
QS	2	18670835	0	< 0.22222	CC
MP	2	45052498	0	< 0.22222	CC
HOR	2	29465806	0	< 0.22222	CC
BF	2	54002735	1	0.88889 - 1.11111	TG
BM	2	28033643	1	0.88889 - 1.11111	TG
KMP	2	44362061	1	0.88889 - 1.11111	TG
AC	2	35887014	1	0.88889 - 1.11111	TG
QS	2	25727692	1	0.88889 - 1.11111	TG
MP	2	44362061	1	0.88889 - 1.11111	TG
HOR	2	35177196	1	0.88889 - 1.11111	TG
BF	2	48744003	0	< 0.22222	CC
BM	2	26194586	0	< 0.22222	CC
KMP	2	39245962	0	< 0.22222	CC
AC	2	39245962	0	< 0.22222	CC
QS	2	18670835	0	< 0.22222	CC
MP	2	45052498	0	< 0.22222	CC
HOR	2	29465806	0	< 0.22222	CC
BF	2	48835085	1	0.88889 - 1.11111	GT
BM	2	28372295	1	0.88889 - 1.11111	GT
KMP	2	43066179	1	0.88889 - 1.11111	GT
AC	2	32157135	1	0.88889 - 1.11111	GT
QS	2	23817989	1	0.88889 - 1.11111	GT
MP	2	43066179	1	0.88889 - 1.11111	GT
HOR	2	29425667	1	0.88889 - 1.11111	GT
BF	2	55334611	0	< 0.22222	AA
BM	2	30409602	0	< 0.22222	AA
KMP	2	39245961	0	< 0.22222	AA
AC	2	39245961	0	< 0.22222	AA
QS	2	22996320	0	< 0.22222	AA
MP	2	47157814	0	< 0.22222	AA
HOR	2	35218773	0	< 0.22222	AA
BF	2	54492306	1	0.88889 - 1.11111	AT
BM	2	30170559	1	0.88889 - 1.11111	AT
KMP	2	43911720	1	0.88889 - 1.11111	AT
AC	2	33436557	1	0.88889 - 1.11111	AT
QS	2	27914370	1	0.88889 - 1.11111	AT
MP	2	43911720	1	0.88889 - 1.11111	AT
HOR	2	35218773	1	0.88889 - 1.11111	AT
BF	2	48703976	0	< 0.22222	GG
BM	2	26163680	0	< 0.22222	GG
KMP	2	39245961	0	< 0.22222	GG
AC	2	39245961	0	< 0.22222	GG
QS	2	18634434	0	< 0.22222	GG
MP	2	45032851	0	< 0.22222	GG
HOR	2	29425667	0	< 0.22222	GG
BF	2	49167298	1	0.88889 - 1.11111	GA
BM	2	28421194	1	0.88889 - 1.11111	GA
KMP	2	42733966	1	0.88889 - 1.11111	GA
AC	2	32473219	1	0.88889 - 1.11111	GA
QS	2	24021325	1	0.88889 - 1.11111	GA
MP	2	42733966	1	0.88889 - 1.11111	GA
HOR	2	29425667	1	0.88889 - 1.11111	GA
BF	2	49167298	1	0.88889 - 1.11111	GA
BM	2	28421194	1	0.88889 - 1.11111	GA
KMP	2	42733966	1	0.88889 - 1.11111	GA
AC	2	32473219	1	0.88889 - 1.11111	GA
QS	2	24021325	1	0.88889 - 1.11111	GA
MP	2	42733966	1	0.88889 - 1.11111	GA
HOR	2	29425667	1	0.88889 - 1.11111	GA
BF	2	48389746	1	0.88889 - 1.11111	GC
BM	2	26058901	1	0.88889 - 1.11111	GC
KMP	2	43511518	1	0.88889 - 1.11111	GC
AC	2	34600540	1	0.88889 - 1.11111	GC
QS	2	21771952	1	0.88889 - 1.11111	GC
MP	2	43511518	1	0.88889 - 1.11111	GC
HOR	2	29425667	1	0.88889 - 1.11111	GC
BF	2	53520723	1	0.88889 - 1.11111	TC
BM	2	27710398	1	0.88889 - 1.11111	TC
KMP	2	44844075	1	0.88889 - 1.11111	TC
AC	2	35383004	1	0.88889 - 1.11111	TC
QS	2	25913927	1	0.88889 - 1.11111	TC
MP	2	44844075	1	0.88889 - 1.11111	TC
HOR	2	35177196	1	0.88889 - 1.11111	TC
BF	2	48703976	0	< 0.22222	GG
BM	2	26163680	0	< 0.22222	GG
KMP	2	39245961	0	< 0.22222	GG
AC	2	39245961	0	< 0.22222	GG
QS	2	18634434	0	< 0.22222	GG
MP	2	45032851	0	< 0.22222	GG
HOR	2	29425667	0	< 0.22222	GG
BF	2	55334611	0	< 0.22222	AA
BM	2	30409602	0	< 0.22222	AA
KMP	2	39245961	0	< 0.22222	AA
AC	2	39245961	0	< 0.22222	AA
QS	2	22996320	0	< 0.22222	AA
MP	2	47157814	0	< 0.22222	AA
HOR	2	35218773	0	< 0.22222	AA
BF	2	49587394	1	0.88889 - 1.11111	CT
BM	2	28687984	1	0.88889 - 1.11111	CT
KMP	2	42363354	1	0.88889 - 1.11111	CT
AC	2	32879608	1	0.88889 - 1.11111	CT
QS	2	24168735	1	0.88889 - 1.11111	CT
MP	2	42363354	1	0.88889 - 1.11111	CT
HOR	2	29465806	1	0.88889 - 1.11111	CT
BF	2	54002735	1	0.88889 - 1.11111	TG
BM	2	28033643	1	0.88889 - 1.11111	TG
KMP	2	44362061	1	0.88889 - 1.11111	TG
AC	2	35887014	1	0.88889 - 1.11111	TG
QS	2	25727692	1	0.88889 - 1.11111	TG
MP	2	44362061	1	0.88889 - 1.11111	TG
HOR	2	35177196	1	0.88889 - 1.11111	TG
BF	2	49167298	1	0.88889 - 1.11111	GA
BM	2	28421194	1	0.88889 - 1.11111	GA
KMP	2	42733966	1	0.88889 - 1.11111	GA
AC	2	32473219	1	0.88889 - 1.11111	GA
QS	2	24021325	1	0.88889 - 1.11111	GA
MP	2	42733966	1	0.88889 - 1.11111	GA
HOR	2	29425667	1	0.88889 - 1.11111	GA
BF	2	54002735	1	0.88889 - 1.11111	TG
BM	2	28033643	1	0.88889 - 1.11111	TG
KMP	2	44362061	1	0.88889 - 1.11111	TG
AC	2	35887014	1	0.88889 - 1.11111	TG
QS	2	25727692	1	0.88889 - 1.11111	TG
MP	2	44362061	1	0.88889 - 1.11111	TG
HOR	2	35177196	1	0.88889 - 1.11111	TG
BF	2	55285982	0	< 0.22222	TT
BM	2	30372729	0	< 0.22222	TT
KMP	2	39245962	0	< 0.22222	TT
AC	2	39245961	0	< 0.22222	TT
QS	2	22978845	0	< 0.22222	TT
MP	2	47147871	0	< 0.22222	TT
HOR	2	35177196	0	< 0.22222	TT
BF	2	48389746	1	0.88889 - 1.11111	GC
BM	2	26058901	1	0.88889 - 1.11111	GC
KMP	2	43511518	1	0.88889 - 1.11111	GC
AC	2	34600540	1	0.88889 - 1.11111	GC
QS	2	21771952	1	0.88889 - 1.11111	GC
MP	2	43511518	1	0.88889 - 1.11111	GC
HOR	2	29425667	1	0.88889 - 1.11111	GC
BF	2	54029230	1	0.88889 - 1.11111	TA
BM	2	29914380	1	0.88889 - 1.11111	TA
KMP	2	44335566	1	0.88889 - 1.11111	TA
AC	2	32986638	1	0.88889 - 1.11111	TA
QS	2	27816455	1	0.88889 - 1.11111	TA
MP	2	44335566	1	0.88889 - 1.11111	TA
HOR	2	35177196	1	0.88889 - 1.11111	TA
BF	2	55285982	0	< 0.22222	TT
BM	2	30372729	0	< 0.22222	TT
KMP	2	39245962	0	< 0.22222	TT
AC	2	39245961	0	< 0.22222	TT
QS	2	22978845	0	< 0.22222	TT
MP	2	47147871	0	< 0.22222	TT
HOR	2	35177196	0	< 0.22222	TT
BF	2	54492306	1	0.88889 - 1.11111	AT
BM	2	30170559	1	0.88889 - 1.11111	AT
KMP	2	43911720	1	0.88889 - 1.11111	AT
AC	2	33436557	1	0.88889 - 1.11111	AT
QS	2	27914370	1	0.88889 - 1.11111	AT
MP	2	43911720	1	0.88889 - 1.11111	AT
HOR	2	35218773	1	0.88889 - 1.11111	AT
BF	2	53227618	1	0.88889 - 1.11111	AC
BM	2	27616392	1	0.88889 - 1.11111	AC
KMP	2	45176408	1	0.88889 - 1.11111	AC
AC	2	35060613	1	0.88889 - 1.11111	AC
QS	2	25665379	1	0.88889 - 1.11111	AC
MP	2	45176408	1	0.88889 - 1.11111	AC
HOR	2	35218773	1	0.88889 - 1.11111	AC
BF	2	49587394	1	0.88889 - 1.11111	CT
BM	2	28687984	1	0.88889 - 1.11111	CT
KMP	2	42363354	1	0.88889 - 1.11111	CT
AC	2	32879608	1	0.88889 - 1.11111	CT
QS	2	24168735	1	0.88889 - 1.11111	CT
MP	2	42363354	1	0.88889 - 1.11111	CT
HOR	2	29465806	1	0.88889 - 1.11111	CT
BF	2	55334611	0	< 0.22222	AA
BM	2	30409602	0	< 0.22222	AA
KMP	2	39245961	0	< 0.22222	AA
AC	2	39245961	0	< 0.22222	AA
QS	2	22996320	0	< 0.22222	AA
MP	2	47157814	0	< 0.22222	AA
HOR	2	35218773	0	< 0.22222	AA
BF	2	55285982	0	< 0.22222	TT
BM	2	30372729	0	< 0.22222	TT
KMP	2	39245962	0	< 0.22222	TT
AC	2	39245961	0	< 0.22222	TT
QS	2	22978845	0	< 0.22222	TT
MP	2	47147871	0	< 0.22222	TT
HOR	2	35177196	0	< 0.22222	TT
BF	2	53520723	1	0.88889 - 1.11111	TC
BM	2	27710398	1	0.88889 - 1.11111	TC
KMP	2	44844075	1	0.88889 - 1.11111	TC
AC	2	35383004	1	0.88889 - 1.11111	TC
QS	2	25913927	1	0.88889 - 1.11111	TC
MP	2	44844075	1	0.88889 - 1.11111	TC
HOR	2	35177196	1	0.88889 - 1.11111	TC
BF	2	55285982	0	< 0.22222	TT
BM	2	30372729	0	< 0.22222	TT
KMP	2	39245962	0	< 0.22222	TT
AC	2	39245961	0	< 0.22222	TT
QS	2	22978845	0	< 0.22222	TT
MP	2	47147871	0	< 0.22222	TT
HOR	2	35177196	0	< 0.22222	TT
BF	2	55285982	0	< 0.22222	TT
BM	2	30372729	0	< 0.22222	TT
KMP	2	39245962	0	< 0.22222	TT
AC	2	39245961	0	< 0.22222	TT
QS	2	22978845	0	< 0.22222	TT
MP	2	47147871	0	< 0.22222	TT
HOR	2	35177196	0	< 0.22222	TT
BF	2	48389746	1	0.88889 - 1.11111	GC
BM	2	26058901	1	0.88889 - 1.11111	GC
KMP	2	43511518	1	0.88889 - 1.11111	GC
AC	2	34600540	1	0.88889 - 1.11111	GC
QS	2	21771952	1	0.88889 - 1.11111	GC
MP	2	43511518	1	0.88889 - 1.11111	GC
HOR	2	29425667	1	0.88889 - 1.11111	GC
BF	2	53227618	1	0.88889 - 1.11111	AC
BM	2	27616392	1	0.88889 - 1.11111	AC
KMP	2	45176408	1	0.88889 - 1.11111	AC
AC	2	35060613	1	0.88889 - 1.11111	AC
QS	2	25665379	1	0.88889 - 1.11111	AC
MP	2	45176408	1	0.88889 - 1.11111	AC
HOR	2	35218773	1	0.88889 - 1.11111	AC
BF	2	48703976	0	< 0.22222	GG
BM	2	26163680	0	< 0.22222	GG
KMP	2	39245961	0	< 0.22222	GG
AC	2	39245961	0	< 0.22222	GG
QS	2	18634434	0	< 0.22222	GG
MP	2	45032851	0	< 0.22222	GG
HOR	2	29425667	0	< 0.22222	GG
BF	2	49587394	1	0.88889 - 1.11111	CT
BM	2	28687984	1	0.88889 - 1.11111	CT
KMP	2	42363354	1	0.88889 - 1.11111	CT
AC	2	32879608	1	0.88889 - 1.11111	CT
QS	2	24168735	1	0.88889 - 1.11111	CT
MP	2	42363354	1	0.88889 - 1.11111	CT
HOR	2	29465806	1	0.88889 - 1.11111	CT
BF	2	53227618	1	0.88889 - 1.11111	AC
BM	2	27616392	1	0.88889 - 1.11111	AC
KMP	2	45176408	1	0.88889 - 1.11111	AC
AC	2	35060613	1	0.88889 - 1.11111	AC
QS	2	25665379	1	0.88889 - 1.11111	AC
MP	2	45176408	1	0.88889 - 1.11111	AC
HOR	2	35218773	1	0.88889 - 1.11111	AC
BF	2	54002735	1	0.88889 - 1.11111	TG
BM	2	28033643	1	0.88889 - 1.11111	TG
KMP	2	44362061	1	0.88889 - 1.11111	TG
AC	2	35887014	1	0.88889 - 1.11111	TG
QS	2	25727692	1	0.88889 - 1.11111	TG
MP	2	44362061	1	0.88889 - 1.11111	TG
HOR	2	35177196	1	0.88889 - 1.11111	TG
BF	2	55285982	0	< 0.22222	TT
BM	2	30372729	0	< 0.22222	TT
KMP	2	39245962	0	< 0.22222	TT
AC	2	39245961	0	< 0.22222	TT
QS	2	22978845	0	< 0.22222	TT
MP	2	47147871	0	< 0.22222	TT
HOR	2	35177196	0	< 0.22222	TT
BF	2	49587394	1	0.88889 - 1.11111	CT
BM	2	28687984	1	0.88889 - 1.11111	CT
KMP	2	42363354	1	0.88889 - 1.11111	CT
AC	2	32879608	1	0.88889 - 1.11111	CT
QS	2	24168735	1	0.88889 - 1.11111	CT
MP	2	42363354	1	0.88889 - 1.11111	CT
HOR	2	29465806	1	0.88889 - 1.11111	CT
BF	2	49167298	1	0.88889 - 1.11111	GA
BM	2	28421194	1	0.88889 - 1.11111	GA
KMP	2	42733966	1	0.88889 - 1.11111	GA
AC	2	32473219	1	0.88889 - 1.11111	GA
QS	2	24021325	1	0.88889 - 1.11111	GA
MP	2	42733966	1	0.88889 - 1.11111	GA
HOR	2	29425667	1	0.88889 - 1.11111	GA
BF	2	54029230	1	0.88889 - 1.11111	TA
BM	2	29914380	1	0.88889 - 1.11111	TA
KMP	2	44335566	1	0.88889 - 1.11111	TA
AC	2	32986638	1	0.88889 - 1.11111	TA
QS	2	27816455	1	0.88889 - 1.11111	TA
MP	2	44335566	1	0.88889 - 1.11111	TA
HOR	2	35177196	1	0.88889 - 1.11111	TA
BF	2	49167298	1	0.88889 - 1.11111	GA
BM	2	28421194	1	0.88889 - 1.11111	GA
KMP	2	42733966	1	0.88889 - 1.11111	GA
AC	2	32473219	1	0.88889 - 1.11111	GA
QS	2	24021325	1	0.88889 - 1.11111	GA
MP	2	42733966	1	0.88889 - 1.11111	GA
HOR	2	29425667	1	0.88889 - 1.11111	GA
BF	2	55334611	0	< 0.22222	AA
BM	2	30409602	0	< 0.22222	AA
KMP	2	39245961	0	< 0.22222	AA
AC	2	39245961	0	< 0.22222	AA
QS	2	22996320	0	< 0.22222	AA
MP	2	47157814	0	< 0.22222	AA
HOR	2	35218773	0	< 0.22222	AA
BF	2	53227618	1	0.88889 - 1.11111	AC
BM	2	27616392	1	0.88889 - 1.11111	AC
KMP	2	45176408	1	0.88889 - 1.11111	AC
AC	2	35060613	1	0.88889 - 1.11111	AC
QS	2	25665379	1	0.88889 - 1.11111	AC
MP	2	45176408	1	0.88889 - 1.11111	AC
HOR	2	35218773	1	0.88889 - 1.11111	AC
BF	2	49587394	1	0.88889 - 1.11111	CT
BM	2	28687984	1	0.88889 - 1.11111	CT
KMP	2	42363354	1	0.88889 - 1.11111	CT
AC	2	32879608	1	0.88889 - 1.11111	CT
QS	2	24168735	1	0.88889 - 1.11111	CT
MP	2	42363354	1	0.88889 - 1.11111	CT
HOR	2	29465806	1	0.88889 - 1.11111	CT
BF	2	48835085	1	0.88889 - 1.11111	GT
BM	2	28372295	1	0.88889 - 1.11111	GT
KMP	2	43066179	1	0.88889 - 1.11111	GT
AC	2	32157135	1	0.88889 - 1.11111	GT
QS	2	23817989	1	0.88889 - 1.11111	GT
MP	2	43066179	1	0.88889 - 1.11111	GT
HOR	2	29425667	1	0.88889 - 1.11111	GT
BF	2	54002735	1	0.88889 - 1.11111	TG
BM	2	28033643	1	0.88889 - 1.11111	TG
KMP	2	44362061	1	0.88889 - 1.11111	TG
AC	2	35887014	1	0.88889 - 1.11111	TG
QS	2	25727692	1	0.88889 - 1.11111	TG
MP	2	44362061	1	0.88889 - 1.11111	TG
HOR	2	35177196	1	0.88889 - 1.11111	TG
BF	2	48835085	1	0.88889 - 1.11111	GT
BM	2	28372295	1	0.88889 - 1.11111	GT
KMP	2	43066179	1	0.88889 - 1.11111	GT
AC	2	32157135	1	0.88889 - 1.11111	GT
QS	2	23817989	1	0.88889 - 1.11111	GT
MP	2	43066179	1	0.88889 - 1.11111	GT
HOR	2	29425667	1	0.88889 - 1.11111	GT
BF	2	53520723	1	0.88889 - 1.11111	TC
BM	2	27710398	1	0.88889 - 1.11111	TC
KMP	2	44844075	1	0.88889 - 1.11111	TC
AC	2	35383004	1	0.88889 - 1.11111	TC
QS	2	25913927	1	0.88889 - 1.11111	TC
MP	2	44844075	1	0.88889 - 1.11111	TC
HOR	2	35177196	1	0.88889 - 1.11111	TC
BF	2	53930565	1	0.88889 - 1.11111	AG
BM	2	27896052	1	0.88889 - 1.11111	AG
KMP	2	44473461	1	0.88889 - 1.11111	AG
AC	2	35785558	1	0.88889 - 1.11111	AG
QS	2	25922360	1	0.88889 - 1.11111	AG
MP	2	44473461	1	0.88889 - 1.11111	AG
HOR	2	35218773	1	0.88889 - 1.11111	AG
BF	2	48744003	0	< 0.22222	CC
BM	2	26194586	0	< 0.22222	CC
KMP	2	39245962	0	< 0.22222	CC
AC	2	39245962	0	< 0.22222	CC
QS	2	18670835	0	< 0.22222	CC
MP	2	45052498	0	< 0.22222	CC
HOR	2	29465806	0	< 0.22222	CC
BF	2	53930565	1	0.88889 - 1.11111	AG
BM	2	27896052	1	0.88889 - 1.11111	AG
KMP	2	44473461	1	0.88889 - 1.11111	AG
AC	2	35785558	1	0.88889 - 1.11111	AG
QS	2	25922360	1	0.88889 - 1.11111	AG
MP	2	44473461	1	0.88889 - 1.11111	AG
HOR	2	35218773	1	0.88889 - 1.11111	AG
BF	2	49587394	1	0.88889 - 1.11111	CT
BM	2	28687984	1	0.88889 - 1.11111	CT
KMP	2	42363354	1	0.88889 - 1.11111	CT
AC	2	32879608	1	0.88889 - 1.11111	CT
QS	2	24168735	1	0.88889 - 1.11111	CT
MP	2	42363354	1	0.88889 - 1.11111	CT
HOR	2	29465806	1	0.88889 - 1.11111	CT
BF	2	55285982	0	< 0.22222	TT
BM	2	30372729	0	< 0.22222	TT
KMP	2	39245962	0	< 0.22222	TT
AC	2	39245961	0	< 0.22222	TT
QS	2	22978845	0	< 0.22222	TT
MP	2	47147871	0	< 0.22222	TT
HOR	2	35177196	0	< 0.22222	TT
BF	2	55285982	0	< 0.22222	TT
BM	2	30372729	0	< 0.22222	TT
KMP	2	39245962	0	< 0.22222	TT
AC	2	39245961	0	< 0.22222	TT
QS	2	22978845	0	< 0.22222	TT
MP	2	47147871	0	< 0.22222	TT
HOR	2	35177196	0	< 0.22222	TT
BF	2	54002735	1	0.88889 - 1.11111	TG
BM	2	28033643	1	0.88889 - 1.11111	TG
KMP	2	44362061	1	0.88889 - 1.11111	TG
AC	2	35887014	1	0.88889 - 1.11111	TG
QS	2	25727692	1	0.88889 - 1.11111	TG
MP	2	44362061	1	0.88889 - 1.11111	TG
HOR	2	35177196	1	0.88889 - 1.11111	TG
BF	2	48389746	1	0.88889 - 1.11111	GC
BM	2	26058901	1	0.88889 - 1.11111	GC
KMP	2	43511518	1	0.88889 - 1.11111	GC
AC	2	34600540	1	0.88889 - 1.11111	GC
QS	2	21771952	1	0.88889 - 1.11111	GC
MP	2	43511518	1	0.88889 - 1.11111	GC
HOR	2	29425667	1	0.88889 - 1.11111	GC
BF	2	49167298	1	0.88889 - 1.11111	GA
BM	2	28421194	1	0.88889 - 1.11111	GA
KMP	2	42733966	1	0.88889 - 1.11111	GA
AC	2	32473219	1	0.88889 - 1.11111	GA
QS	2	24021325	1	0.88889 - 1.11111	GA
MP	2	42733966	1	0.88889 - 1.11111	GA
HOR	2	29425667	1	0.88889 - 1.11111	GA
BF	2	53520723	1	0.88889 - 1.11111	TC
BM	2	27710398	1	0.88889 - 1.11111	TC
KMP	2	44844075	1	0.88889 - 1.11111	TC
AC	2	35383004	1	0.88889 - 1.11111	TC
QS	2	25913927	1	0.88889 - 1.11111	TC
MP	2	44844075	1	0.88889 - 1.11111	TC
HOR	2	35177196	1	0.88889 - 1.11111	TC
BF	2	48744003	0	< 0.22222	CC
BM	2	26194586	0	< 0.22222	CC
KMP	2	39245962	0	< 0.22222	CC
AC	2	39245962	0	< 0.22222	CC
QS	2	18670835	0	< 0.22222	CC
MP	2	45052498	0	< 0.22222	CC
HOR	2	29465806	0	< 0.22222	CC
BF	2	53227618	1	0.88889 - 1.11111	AC
BM	2	27616392	1	0.88889 - 1.11111	AC
KMP	2	45176408	1	0.88889 - 1.11111	AC
AC	2	35060613	1	0.88889 - 1.11111	AC
QS	2	25665379	1	0.88889 - 1.11111	AC
MP	2	45176408	1	0.88889 - 1.11111	AC
HOR	2	35218773	1	0.88889 - 1.11111	AC
BF	2	53520723	1	0.88889 - 1.11111	TC
BM	2	27710398	1	0.88889 - 1.11111	TC
KMP	2	44844075	1	0.88889 - 1.11111	TC
AC	2	35383004	1	0.88889 - 1.11111	TC
QS	2	25913927	1	0.88889 - 1.11111	TC
MP	2	44844075	1	0.88889 - 1.11111	TC
HOR	2	35177196	1	0.88889 - 1.11111	TC
BF	2	54002735	1	0.88889 - 1.11111	TG
BM	2	28033643	1	0.88889 - 1.11111	TG
KMP	2	44362061	1	0.88889 - 1.11111	TG
AC	2	35887014	1	0.88889 - 1.11111	TG
QS	2	25727692	1	0.88889 - 1.11111	TG
MP	2	44362061	1	0.88889 - 1.11111	TG
HOR	2	35177196	1	0.88889 - 1.11111	TG
BF	2	49167298	1	0.88889 - 1.11111	GA
BM	2	28421194	1	0.88889 - 1.11111	GA
KMP	2	42733966	1	0.88889 - 1.11111	GA
AC	2	32473219	1	0.88889 - 1.11111	GA
QS	2	24021325	1	0.88889 - 1.11111	GA
MP	2	42733966	1	0.88889 - 1.11111	GA
HOR	2	29425667	1	0.88889 - 1.11111	GA
BF	2	53520723	1	0.88889 - 1.11111	TC
BM	2	27710398	1	0.88889 - 1.11111	TC
KMP	2	44844075	1	0.88889 - 1.11111	TC
AC	2	35383004	1	0.88889 - 1.11111	TC
QS	2	25913927	1	0.88889 - 1.11111	TC
MP	2	44844075	1	0.88889 - 1.11111	TC
HOR	2	35177196	1	0.88889 - 1.11111	TC
BF	2	54002735	1	0.88889 - 1.11111	TG
BM	2	28033643	1	0.88889 - 1.11111	TG
KMP	2	44362061	1	0.88889 - 1.11111	TG
AC	2	35887014	1	0.88889 - 1.11111	TG
QS	2	25727692	1	0.88889 - 1.11111	TG
MP	2	44362061	1	0.88889 - 1.11111	TG
HOR	2	35177196	1	0.88889 - 1.11111	TG
BF	2	48389746	1	0.88889 - 1.11111	GC
BM	2	26058901	1	0.88889 - 1.11111	GC
KMP	2	43511518	1	0.88889 - 1.11111	GC
AC	2	34600540	1	0.88889 - 1.11111	GC
QS	2	21771952	1	0.88889 - 1.11111	GC
MP	2	43511518	1	0.88889 - 1.11111	GC
HOR	2	29425667	1	0.88889 - 1.11111	GC
BF	2	55285982	0	< 0.22222	TT
BM	2	30372729	0	< 0.22222	TT
KMP	2	39245962	0	< 0.22222	TT
AC	2	39245961	0	< 0.22222	TT
QS	2	22978845	0	< 0.22222	TT
MP	2	47147871	0	< 0.22222	TT
HOR	2	35177196	0	< 0.22222	TT
BF	2	54029230	1	0.88889 - 1.11111	TA
BM	2	29914380	1	0.88889 - 1.11111	TA
KMP	2	44335566	1	0.88889 - 1.11111	TA
AC	2	32986638	1	0.88889 - 1.11111	TA
QS	2	27816455	1	0.88889 - 1.11111	TA
MP	2	44335566	1	0.88889 - 1.11111	TA
HOR	2	35177196	1	0.88889 - 1.11111	TA
BF	2	53227618	1	0.88889 - 1.11111	AC
BM	2	27616392	1	0.88889 - 1.11111	AC
KMP	2	45176408	1	0.88889 - 1.11111	AC
AC	2	35060613	1	0.88889 - 1.11111	AC
QS	2	25665379	1	0.88889 - 1.11111	AC
MP	2	45176408	1	0.88889 - 1.11111	AC
HOR	2	35218773	1	0.88889 - 1.11111	AC
BF	2	48835085	1	0.88889 - 1.11111	GT
BM	2	28372295	1	0.88889 - 1.11111	GT
KMP	2	43066179	1	0.88889 - 1.11111	GT
AC	2	32157135	1	0.88889 - 1.11111	GT
QS	2	23817989	1	0.88889 - 1.11111	GT
MP	2	43066179	1	0.88889 - 1.11111	GT
HOR	2	29425667	1	0.88889 - 1.11111	GT
BF	2	54002735	1	0.88889 - 1.11111	TG
BM	2	28033643	1	0.88889 - 1.11111	TG
KMP	2	44362061	1	0.88889 - 1.11111	TG
AC	2	35887014	1	0.88889 - 1.11111	TG
QS	2	25727692	1	0.88889 - 1.11111	TG
MP	2	44362061	1	0.88889 - 1.11111	TG
HOR	2	35177196	1	0.88889 - 1.11111	TG
BF	2	49698914	1	0.88889 - 1.11111	CA
BM	2	28879598	1	0.88889 - 1.11111	CA
KMP	2	42251834	1	0.88889 - 1.11111	CA
AC	2	32974998	1	0.88889 - 1.11111	CA
QS	2	24000908	1	0.88889 - 1.11111	CA
MP	2	42251834	1	0.88889 - 1.11111	CA
HOR	2	29465806	1	0.88889 - 1.11111	CA
BF	2	48835085	1	0.88889 - 1.11111	GT
BM	2	28372295	1	0.88889 - 1.11111	GT
KMP	2	43066179	1	0.88889 - 1.11111	GT
AC	2	32157135	1	0.88889 - 1.11111	GT
QS	2	23817989	1	0.88889 - 1.11111	GT
MP	2	43066179	1	0.88889 - 1.11111	GT
HOR	2	29425667	1	0.88889 - 1.11111	GT
BF	2	48389746	1	0.88889 - 1.11111	GC
BM	2	26058901	1	0.88889 - 1.11111	GC
KMP	2	43511518	1	0.88889 - 1.11111	GC
AC	2	34600540	1	0.88889 - 1.11111	GC
QS	2	21771952	1	0.88889 - 1.11111	GC
MP	2	43511518	1	0.88889 - 1.11111	GC
HOR	2	29425667	1	0.88889 - 1.11111	GC
BF	2	55285982	0	< 0.22222	TT
BM	2	30372729	0	< 0.22222	TT
KMP	2	39245962	0	< 0.22222	TT
AC	2	39245961	0	< 0.22222	TT
QS	2	22978845	0	< 0.22222	TT
MP	2	47147871	0	< 0.22222	TT
HOR	2	35177196	0	< 0.22222	TT
BF	2	55334611	0	< 0.22222	AA
BM	2	30409602	0	< 0.22222	AA
KMP	2	39245961	0	< 0.22222	AA
AC	2	39245961	0	< 0.22222	AA
QS	2	22996320	0	< 0.22222	AA
MP	2	47157814	0	< 0.22222	AA
HOR	2	35218773	0	< 0.22222	AA
BF	2	55285982	0	< 0.22222	TT
BM	2	30372729	0	< 0.22222	TT
KMP	2	39245962	0	< 0.22222	TT
AC	2	39245961	0	< 0.22222	TT
QS	2	22978845	0	< 0.22222	TT
MP	2	47147871	0	< 0.22222	TT
HOR	2	35177196	0	< 0.22222	TT
BF	2	53520723	1	0.88889 - 1.11111	TC
BM	2	27710398	1	0.88889 - 1.11111	TC
KMP	2	44844075	1	0.88889 - 1.11111	TC
AC	2	35383004	1	0.88889 - 1.11111	TC
QS	2	25913927	1	0.88889 - 1.11111	TC
MP	2	44844075	1	0.88889 - 1.11111	TC
HOR	2	35177196	1	0.88889 - 1.11111	TC
BF	2	53930565	1	0.88889 - 1.11111	AG
BM	2	27896052	1	0.88889 - 1.11111	AG
KMP	2	44473461	1	0.88889 - 1.11111	AG
AC	2	35785558	1	0.88889 - 1.11111	AG
QS	2	25922360	1	0.88889 - 1.11111	AG
MP	2	44473461	1	0.88889 - 1.11111	AG
HOR	2	35218773	1	0.88889 - 1.11111	AG
BF	2	48835085	1	0.88889 - 1.11111	GT
BM	2	28372295	1	0.88889 - 1.11111	GT
KMP	2	43066179	1	0.88889 - 1.11111	GT
AC	2	32157135	1	0.88889 - 1.11111	GT
QS	2	23817989	1	0.88889 - 1.11111	GT
MP	2	43066179	1	0.88889 - 1.11111	GT
HOR	2	29425667	1	0.88889 - 1.11111	GT
BF	2	55285982	0	< 0.22222	TT
BM	2	30372729	0	< 0.22222	TT
KMP	2	39245962	0	< 0.22222	TT
AC	2	39245961	0	< 0.22222	TT
QS	2	22978845	0	< 0.22222	TT
MP	2	47147871	0	< 0.22222	TT
HOR	2	35177196	0	< 0.22222	TT
BF	2	48835085	1	0.88889 - 1.11111	GT
BM	2	28372295	1	0.88889 - 1.11111	GT
KMP	2	43066179	1	0.88889 - 1.11111	GT
AC	2	32157135	1	0.88889 - 1.11111	GT
QS	2	23817989	1	0.88889 - 1.11111	GT
MP	2	43066179	1	0.88889 - 1.11111	GT
HOR	2	29425667	1	0.88889 - 1.11111	GT
BF	2	48835085	1	0.88889 - 1.11111	GT
BM	2	28372295	1	0.88889 - 1.11111	GT
KMP	2	43066179	1	0.88889 - 1.11111	GT
AC	2	32157135	1	0.88889 - 1.11111	GT
QS	2	23817989	1	0.88889 - 1.11111	GT
MP	2	43066179	1	0.88889 - 1.11111	GT
HOR	2	29425667	1	0.88889 - 1.11111	GT
BF	2	49698914	1	0.88889 - 1.11111	CA
BM	2	28879598	1	0.88889 - 1.11111	CA
KMP	2	42251834	1	0.88889 - 1.11111	CA
AC	2	32974998	1	0.88889 - 1.11111	CA
QS	2	24000908	1	0.88889 - 1.11111	CA
MP	2	42251834	1	0.88889 - 1.11111	CA
HOR	2	29465806	1	0.88889 - 1.11111	CA
BF	2	55285982	0	< 0.22222	TT
BM	2	30372729	0	< 0.22222	TT
KMP	2	39245962	0	< 0.22222	TT
AC	2	39245961	0	< 0.22222	TT
QS	2	22978845	0	< 0.22222	TT
MP	2	47147871	0	< 0.22222	TT
HOR	2	35177196	0	< 0.22222	TT
BF	2	54002735	1	0.88889 - 1.11111	TG
BM	2	28033643	1	0.88889 - 1.11111	TG
KMP	2	44362061	1	0.88889 - 1.11111	TG
AC	2	35887014	1	0.88889 - 1.11111	TG
QS	2	25727692	1	0.88889 - 1.11111	TG
MP	2	44362061	1	0.88889 - 1.11111	TG
HOR	2	35177196	1	0.88889 - 1.11111	TG
BF	2	49167298	1	0.88889 - 1.11111	GA
BM	2	28421194	1	0.88889 - 1.11111	GA
KMP	2	42733966	1	0.88889 - 1.11111	GA
AC	2	32473219	1	0.88889 - 1.11111	GA
QS	2	24021325	1	0.88889 - 1.11111	GA
MP	2	42733966	1	0.88889 - 1.11111	GA
HOR	2	29425667	1	0.88889 - 1.11111	GA
BF	2	54492306	1	0.88889 - 1.11111	AT
BM	2	30170559	1	0.88889 - 1.11111	AT
KMP	2	43911720	1	0.88889 - 1.11111	AT
AC	2	33436557	1	0.88889 - 1.11111	AT
QS	2	27914370	1	0.88889 - 1.11111	AT
MP	2	43911720	1	0.88889 - 1.11111	AT
HOR	2	35218773	1	0.88889 - 1.11111	AT
BF	2	49587394	1	0.88889 - 1.11111	CT
BM	2	28687984	1	0.88889 - 1.11111	CT
KMP	2	42363354	1	0.88889 - 1.11111	CT
AC	2	32879608	1	0.88889 - 1.11111	CT
QS	2	24168735	1	0.88889 - 1.11111	CT
MP	2	42363354	1	0.88889 - 1.11111	CT
HOR	2	29465806	1	0.88889 - 1.11111	CT
BF	2	48703976	0	< 0.22222	GG
BM	2	26163680	0	< 0.22222	GG
KMP	2	39245961	0	< 0.22222	GG
AC	2	39245961	0	< 0.22222	GG
QS	2	18634434	0	< 0.22222	GG
MP	2	45032851	0	< 0.22222	GG
HOR	2	29425667	0	< 0.22222	GG
BF	2	54492306	1	0.88889 - 1.11111	AT
BM	2	30170559	1	0.88889 - 1.11111	AT
KMP	2	43911720	1	0.88889 - 1.11111	AT
AC	2	33436557	1	0.88889 - 1.11111	AT
QS	2	27914370	1	0.88889 - 1.11111	AT
MP	2	43911720	1	0.88889 - 1.11111	AT
HOR	2	35218773	1	0.88889 - 1.11111	AT
BF	2	54029230	1	0.88889 - 1.11111	TA
BM	2	29914380	1	0.88889 - 1.11111	TA
KMP	2	44335566	1	0.88889 - 1.11111	TA
AC	2	32986638	1	0.88889 - 1.11111	TA
QS	2	27816455	1	0.88889 - 1.11111	TA
MP	2	44335566	1	0.88889 - 1.11111	TA
HOR	2	35177196	1	0.88889 - 1.11111	TA
BF	2	55334611	0	< 0.22222	AA
BM	2	30409602	0	< 0.22222	AA
KMP	2	39245961	0	< 0.22222	AA
AC	2	39245961	0	< 0.22222	AA
QS	2	22996320	0	< 0.22222	AA
MP	2	47157814	0	< 0.22222	AA
HOR	2	35218773	0	< 0.22222	AA
BF	2	48703976	0	< 0.22222	GG
BM	2	26163680	0	< 0.22222	GG
KMP	2	39245961	0	< 0.22222	GG
AC	2	39245961	0	< 0.22222	GG
QS	2	18634434	0	< 0.22222	GG
MP	2	45032851	0	< 0.22222	GG
HOR	2	29425667	0	< 0.22222	GG
BF	2	49167298	1	0.88889 - 1.11111	GA
BM	2	28421194	1	0.88889 - 1.11111	GA
KMP	2	42733966	1	0.88889 - 1.11111	GA
AC	2	32473219	1	0.88889 - 1.11111	GA
QS	2	24021325	1	0.88889 - 1.11111	GA
MP	2	42733966	1	0.88889 - 1.11111	GA
HOR	2	29425667	1	0.88889 - 1.11111	GA
BF	2	54492306	1	0.88889 - 1.11111	AT
BM	2	30170559	1	0.88889 - 1.11111	AT
KMP	2	43911720	1	0.88889 - 1.11111	AT
AC	2	33436557	1	0.88889 - 1.11111	AT
QS	2	27914370	1	0.88889 - 1.11111	AT
MP	2	43911720	1	0.88889 - 1.11111	AT
HOR	2	35218773	1	0.88889 - 1.11111	AT
BF	2	55285982	0	< 0.22222	TT
BM	2	30372729	0	< 0.22222	TT
KMP	2	39245962	0	< 0.22222	TT
AC	2	39245961	0	< 0.22222	TT
QS	2	22978845	0	< 0.22222	TT
MP	2	47147871	0	< 0.22222	TT
HOR	2	35177196	0	< 0.22222	TT
BF	2	54492306	1	0.88889 - 1.11111	AT
BM	2	30170559	1	0.88889 - 1.11111	AT
KMP	2	43911720	1	0.88889 - 1.11111	AT
AC	2	33436557	1	0.88889 - 1.11111	AT
QS	2	27914370	1	0.88889 - 1.11111	AT
MP	2	43911720	1	0.88889 - 1.11111	AT
HOR	2	35218773	1	0.88889 - 1.11111	AT
BF	2	49587394	1	0.88889 - 1.11111	CT
BM	2	28687984	1	0.88889 - 1.11111	CT
KMP	2	42363354	1	0.88889 - 1.11111	CT
AC	2	32879608	1	0.88889 - 1.11111	CT
QS	2	24168735	1	0.88889 - 1.11111	CT
MP	2	42363354	1	0.88889 - 1.11111	CT
HOR	2	29465806	1	0.88889 - 1.11111	CT
BF	2	53930565	1	0.88889 - 1.11111	AG
BM	2	27896052	1	0.88889 - 1.11111	AG
KMP	2	44473461	1	0.88889 - 1.11111	AG
AC	2	35785558	1	0.88889 - 1.11111	AG
QS	2	25922360	1	0.88889 - 1.11111	AG
MP	2	44473461	1	0.88889 - 1.11111	AG
HOR	2	35218773	1	0.88889 - 1.11111	AG
BF	2	55334611	0	< 0.22222	AA
BM	2	30409602	0	< 0.22222	AA
KMP	2	39245961	0	< 0.22222	AA
AC	2	39245961	0	< 0.22222	AA
QS	2	22996320	0	< 0.22222	AA
MP	2	47157814	0	< 0.22222	AA
HOR	2	35218773	0	< 0.22222	AA
BF	2	48835085	1	0.88889 - 1.11111	GT
BM	2	28372295	1	0.88889 - 1.11111	GT
KMP	2	43066179	1	0.88889 - 1.11111	GT
AC	2	32157135	1	0.88889 - 1.11111	GT
QS	2	23817989	1	0.88889 - 1.11111	GT
MP	2	43066179	1	0.88889 - 1.11111	GT
HOR	2	29425667	1	0.88889 - 1.11111	GT
BF	2	53227618	1	0.88889 - 1.11111	AC
BM	2	27616392	1	0.88889 - 1.11111	AC
KMP	2	45176408	1	0.88889 - 1.11111	AC
AC	2	35060613	1	0.88889 - 1.11111	AC
QS	2	25665379	1	0.88889 - 1.11111	AC
MP	2	45176408	1	0.88889 - 1.11111	AC
HOR	2	35218773	1	0.88889 - 1.11111	AC
BF	2	54029230	1	0.88889 - 1.11111	TA
BM	2	29914380	1	0.88889 - 1.11111	TA
KMP	2	44335566	1	0.88889 - 1.11111	TA
AC	2	32986638	1	0.88889 - 1.11111	TA
QS	2	27816455	1	0.88889 - 1.11111	TA
MP	2	44335566	1	0.88889 - 1.11111	TA
HOR	2	35177196	1	0.88889 - 1.11111	TA
BF	2	49698914	1	0.88889 - 1.11111	CA
BM	2	28879598	1	0.88889 - 1.11111	CA
KMP	2	42251834	1	0.88889 - 1.11111	CA
AC	2	32974998	1	0.88889 - 1.11111	CA
QS	2	24000908	1	0.88889 - 1.11111	CA
MP	2	42251834	1	0.88889 - 1.11111	CA
HOR	2	29465806	1	0.88889 - 1.11111	CA
BF	2	53520723	1	0.88889 - 1.11111	TC
BM	2	27710398	1	0.88889 - 1.11111	TC
KMP	2	44844075	1	0.88889 - 1.11111	TC
AC	2	35383004	1	0.88889 - 1.11111	TC
QS	2	25913927	1	0.88889 - 1.11111	TC
MP	2	44844075	1	0.88889 - 1.11111	TC
HOR	2	35177196	1	0.88889 - 1.11111	TC
BF	2	53930565	1	0.88889 - 1.11111	AG
BM	2	27896052	1	0.88889 - 1.11111	AG
KMP	2	44473461	1	0.88889 - 1.11111	AG
AC	2	35785558	1	0.88889 - 1.11111	AG
QS	2	25922360	1	0.88889 - 1.11111	AG
MP	2	44473461	1	0.88889 - 1.11111	AG
HOR	2	35218773	1	0.88889 - 1.11111	AG
BF	2	53520723	1	0.88889 - 1.11111	TC
BM	2	27710398	1	0.88889 - 1.11111	TC
KMP	2	44844075	1	0.88889 - 1.11111	TC
AC	2	35383004	1	0.88889 - 1.11111	TC
QS	2	25913927	1	0.88889 - 1.11111	TC
MP	2	44844075	1	0.88889 - 1.11111	TC
HOR	2	35177196	1	0.88889 - 1.11111	TC
BF	2	48703976	0	< 0.22222	GG
BM	2	26163680	0	< 0.22222	GG
KMP	2	39245961	0	< 0.22222	GG
AC	2	39245961	0	< 0.22222	GG
QS	2	18634434	0	< 0.22222	GG
MP	2	45032851	0	< 0.22222	GG
HOR	2	29425667	0	< 0.22222	GG
BF	2	48703976	0	< 0.22222	GG
BM	2	26163680	0	< 0.22222	GG
KMP	2	39245961	0	< 0.22222	GG
AC	2	39245961	0	< 0.22222	GG
QS	2	18634434	0	< 0.22222	GG
MP	2	45032851	0	< 0.22222	GG
HOR	2	29425667	0	< 0.22222	GG
BF	2	55285982	0	< 0.22222	TT
BM	2	30372729	0	< 0.22222	TT
KMP	2	39245962	0	< 0.22222	TT
AC	2	39245961	0	< 0.22222	TT
QS	2	22978845	0	< 0.22222	TT
MP	2	47147871	0	< 0.22222	TT
HOR	2	35177196	0	< 0.22222	TT
BF	2	49587394	1	0.88889 - 1.11111	CT
BM	2	28687984	1	0.88889 - 1.11111	CT
KMP	2	42363354	1	0.88889 - 1.11111	CT
AC	2	32879608	1	0.88889 - 1.11111	CT
QS	2	24168735	1	0.88889 - 1.11111	CT
MP	2	42363354	1	0.88889 - 1.11111	CT
HOR	2	29465806	1	0.88889 - 1.11111	CT
BF	2	54492306	1	0.88889 - 1.11111	AT
BM	2	30170559	1	0.88889 - 1.11111	AT
KMP	2	43911720	1	0.88889 - 1.11111	AT
AC	2	33436557	1	0.88889 - 1.11111	AT
QS	2	27914370	1	0.88889 - 1.11111	AT
MP	2	43911720	1	0.88889 - 1.11111	AT
HOR	2	35218773	1	0.88889 - 1.11111	AT
BF	2	54029230	1	0.88889 - 1.11111	TA
BM	2	29914380	1	0.88889 - 1.11111	TA
KMP	2	44335566	1	0.88889 - 1.11111	TA
AC	2	32986638	1	0.88889 - 1.11111	TA
QS	2	27816455	1	0.88889 - 1.11111	TA
MP	2	44335566	1	0.88889 - 1.11111	TA
HOR	2	35177196	1	0.88889 - 1.11111	TA
BF	2	54002735	1	0.88889 - 1.11111	TG
BM	2	28033643	1	0.88889 - 1.11111	TG
KMP	2	44362061	1	0.88889 - 1.11111	TG
AC	2	35887014	1	0.88889 - 1.11111	TG
QS	2	25727692	1	0.88889 - 1.11111	TG
MP	2	44362061	1	0.88889 - 1.11111	TG
HOR	2	35177196	1	0.88889 - 1.11111	TG
BF	2	55285982	0	< 0.22222	TT
BM	2	30372729	0	< 0.22222	TT
KMP	2	39245962	0	< 0.22222	TT
AC	2	39245961	0	< 0.22222	TT
QS	2	22978845	0	< 0.22222	TT
MP	2	47147871	0	< 0.22222	TT
HOR	2	35177196	0	< 0.22222	TT
BF	2	53520723	1	0.88889 - 1.11111	TC
BM	2	27710398	1	0.88889 - 1.11111	TC
KMP	2	44844075	1	0.88889 - 1.11111	TC
AC	2	35383004	1	0.88889 - 1.11111	TC
QS	2	25913927	1	0.88889 - 1.11111	TC
MP	2	44844075	1	0.88889 - 1.11111	TC
HOR	2	35177196	1	0.88889 - 1.11111	TC
BF	2	53520723	1	0.88889 - 1.11111	TC
BM	2	27710398	1	0.88889 - 1.11111	TC
KMP	2	44844075	1	0.88889 - 1.11111	TC
AC	2	35383004	1	0.88889 - 1.11111	TC
QS	2	25913927	1	0.88889 - 1.11111	TC
MP	2	44844075	1	0.88889 - 1.11111	TC
HOR	2	35177196	1	0.88889 - 1.11111	TC
BF	2	54002735	1	0.88889 - 1.11111	TG
BM	2	28033643	1	0.88889 - 1.11111	TG
KMP	2	44362061	1	0.88889 - 1.11111	TG
AC	2	35887014	1	0.88889 - 1.11111	TG
QS	2	25727692	1	0.88889 - 1.11111	TG
MP	2	44362061	1	0.88889 - 1.11111	TG
HOR	2	35177196	1	0.88889 - 1.11111	TG
BF	2	49587394	1	0.88889 - 1.11111	CT
BM	2	28687984	1	0.88889 - 1.11111	CT
KMP	2	42363354	1	0.88889 - 1.11111	CT
AC	2	32879608	1	0.88889 - 1.11111	CT
QS	2	24168735	1	0.88889 - 1.11111	CT
MP	2	42363354	1	0.88889 - 1.11111	CT
HOR	2	29465806	1	0.88889 - 1.11111	CT
BF	2	49167298	1	0.88889 - 1.11111	GA
BM	2	28421194	1	0.88889 - 1.11111	GA
KMP	2	42733966	1	0.88889 - 1.11111	GA
AC	2	32473219	1	0.88889 - 1.11111	GA
QS	2	24021325	1	0.88889 - 1.11111	GA
MP	2	42733966	1	0.88889 - 1.11111	GA
HOR	2	29425667	1	0.88889 - 1.11111	GA
BF	2	53520723	1	0.88889 - 1.11111	TC
BM	2	27710398	1	0.88889 - 1.11111	TC
KMP	2	44844075	1	0.88889 - 1.11111	TC
AC	2	35383004	1	0.88889 - 1.11111	TC
QS	2	25913927	1	0.88889 - 1.11111	TC
MP	2	44844075	1	0.88889 - 1.11111	TC
HOR	2	35177196	1	0.88889 - 1.11111	TC
BF	2	48744003	0	< 0.22222	CC
BM	2	26194586	0	< 0.22222	CC
KMP	2	39245962	0	< 0.22222	CC
AC	2	39245962	0	< 0.22222	CC
QS	2	18670835	0	< 0.22222	CC
MP	2	45052498	0	< 0.22222	CC
HOR	2	29465806	0	< 0.22222	CC
BF	2	55285982	0	< 0.22222	TT
BM	2	30372729	0	< 0.22222	TT
KMP	2	39245962	0	< 0.22222	TT
AC	2	39245961	0	< 0.22222	TT
QS	2	22978845	0	< 0.22222	TT
MP	2	47147871	0	< 0.22222	TT
HOR	2	35177196	0	< 0.22222	TT
BF	2	54002735	1	0.88889 - 1.11111	TG
BM	2	28033643	1	0.88889 - 1.11111	TG
KMP	2	44362061	1	0.88889 - 1.11111	TG
AC	2	35887014	1	0.88889 - 1.11111	TG
QS	2	25727692	1	0.88889 - 1.11111	TG
MP	2	44362061	1	0.88889 - 1.11111	TG
HOR	2	35177196	1	0.88889 - 1.11111	TG
BF	2	54492306	1	0.88889 - 1.11111	AT
BM	2	30170559	1	0.88889 - 1.11111	AT
KMP	2	43911720	1	0.88889 - 1.11111	AT
AC	2	33436557	1	0.88889 - 1.11111	AT
QS	2	27914370	1	0.88889 - 1.11111	AT
MP	2	43911720	1	0.88889 - 1.11111	AT
HOR	2	35218773	1	0.88889 - 1.11111	AT
BF	2	49167298	1	0.88889 - 1.11111	GA
BM	2	28421194	1	0.88889 - 1.11111	GA
KMP	2	42733966	1	0.88889 - 1.11111	GA
AC	2	32473219	1	0.88889 - 1.11111	GA
QS	2	24021325	1	0.88889 - 1.11111	GA
MP	2	42733966	1	0.88889 - 1.11111	GA
HOR	2	29425667	1	0.88889 - 1.11111	GA
BF	2	53930565	1	0.88889 - 1.11111	AG
BM	2	27896052	1	0.88889 - 1.11111	AG
KMP	2	44473461	1	0.88889 - 1.11111	AG
AC	2	35785558	1	0.88889 - 1.11111	AG
QS	2	25922360	1	0.88889 - 1.11111	AG
MP	2	44473461	1	0.88889 - 1.11111	AG
HOR	2	35218773	1	0.88889 - 1.11111	AG
BF	2	54492306	1	0.88889 - 1.11111	AT
BM	2	30170559	1	0.88889 - 1.11111	AT
KMP	2	43911720	1	0.88889 - 1.11111	AT
AC	2	33436557	1	0.88889 - 1.11111	AT
QS	2	27914370	1	0.88889 - 1.11111	AT
MP	2	43911720	1	0.88889 - 1.11111	AT
HOR	2	35218773	1	0.88889 - 1.11111	AT
BF	2	47214978	1	0.88889 - 1.11111	CG
BM	2	25305412	1	0.88889 - 1.11111	CG
KMP	2	44735770	1	0.88889 - 1.11111	CG
AC	2	33417933	1	0.88889 - 1.11111	CG
QS	2	21562295	1	0.88889 - 1.11111	CG
MP	2	44735770	1	0.88889 - 1.11111	CG
HOR	2	29465806	1	0.88889 - 1.11111	CG
BF	2	53227618	1	0.88889 - 1.11111	AC
BM	2	27616392	1	0.88889 - 1.11111	AC
KMP	2	45176408	1	0.88889 - 1.11111	AC
AC	2	35060613	1	0.88889 - 1.11111	AC
QS	2	25665379	1	0.88889 - 1.11111	AC
MP	2	45176408	1	0.88889 - 1.11111	AC
HOR	2	35218773	1	0.88889 - 1.11111	AC
BF	2	53520723	1	0.88889 - 1.11111	TC
BM	2	27710398	1	0.88889 - 1.11111	TC
KMP	2	44844075	1	0.88889 - 1.11111	TC
AC	2	35383004	1	0.88889 - 1.11111	TC
QS	2	25913927	1	0.88889 - 1.11111	TC
MP	2	44844075	1	0.88889 - 1.11111	TC
HOR	2	35177196	1	0.88889 - 1.11111	TC
BF	2	49587394	1	0.88889 - 1.11111	CT
BM	2	28687984	1	0.88889 - 1.11111	CT
KMP	2	42363354	1	0.88889 - 1.11111	CT
AC	2	32879608	1	0.88889 - 1.11111	CT
QS	2	24168735	1	0.88889 - 1.11111	CT
MP	2	42363354	1	0.88889 - 1.11111	CT
HOR	2	29465806	1	0.88889 - 1.11111	CT
BF	2	48835085	1	0.88889 - 1.11111	GT
BM	2	28372295	1	0.88889 - 1.11111	GT
KMP	2	43066179	1	0.88889 - 1.11111	GT
AC	2	32157135	1	0.88889 - 1.11111	GT
QS	2	23817989	1	0.88889 - 1.11111	GT
MP	2	43066179	1	0.88889 - 1.11111	GT
HOR	2	29425667	1	0.88889 - 1.11111	GT
BF	2	49587394	1	0.88889 - 1.11111	CT
BM	2	28687984	1	0.88889 - 1.11111	CT
KMP	2	42363354	1	0.88889 - 1.11111	CT
AC	2	32879608	1	0.88889 - 1.11111	CT
QS	2	24168735	1	0.88889 - 1.11111	CT
MP	2	42363354	1	0.88889 - 1.11111	CT
HOR	2	29465806	1	0.88889 - 1.11111	CT
BF	2	54492306	1	0.88889 - 1.11111	AT
BM	2	30170559	1	0.88889 - 1.11111	AT
KMP	2	43911720	1	0.88889 - 1.11111	AT
AC	2	33436557	1	0.88889 - 1.11111	AT
QS	2	27914370	1	0.88889 - 1.11111	AT
MP	2	43911720	1	0.88889 - 1.11111	AT
HOR	2	35218773	1	0.88889 - 1.11111	AT
BF	2	48835085	1	0.88889 - 1.11111	GT
BM	2	28372295	1	0.88889 - 1.11111	GT
KMP	2	43066179	1	0.88889 - 1.11111	GT
AC	2	32157135	1	0.88889 - 1.11111	GT
QS	2	23817989	1	0.88889 - 1.11111	GT
MP	2	43066179	1	0.88889 - 1.11111	GT
HOR	2	29425667	1	0.88889 - 1.11111	GT
BF	2	49587394	1	0.88889 - 1.11111	CT
BM	2	28687984	1	0.88889 - 1.11111	CT
KMP	2	42363354	1	0.88889 - 1.11111	CT
AC	2	32879608	1	0.88889 - 1.11111	CT
QS	2	24168735	1	0.88889 - 1.11111	CT
MP	2	42363354	1	0.88889 - 1.11111	CT
HOR	2	29465806	1	0.88889 - 1.11111	CT
BF	2	53520723	1	0.88889 - 1.11111	TC
BM	2	27710398	1	0.88889 - 1.11111	TC
KMP	2	44844075	1	0.88889 - 1.11111	TC
AC	2	35383004	1	0.88889 - 1.11111	TC
QS	2	25913927	1	0.88889 - 1.11111	TC
MP	2	44844075	1	0.88889 - 1.11111	TC
HOR	2	35177196	1	0.88889 - 1.11111	TC
BF	2	53520723	1	0.88889 - 1.11111	TC
BM	2	27710398	1	0.88889 - 1.11111	TC
KMP	2	44844075	1	0.88889 - 1.11111	TC
AC	2	35383004	1	0.88889 - 1.11111	TC
QS	2	25913927	1	0.88889 - 1.11111	TC
MP	2	44844075	1	0.88889 - 1.11111	TC
HOR	2	35177196	1	0.88889 - 1.11111	TC
BF	2	48835085	1	0.88889 - 1.11111	GT
BM	2	28372295	1	0.88889 - 1.11111	GT
KMP	2	43066179	1	0.88889 - 1.11111	GT
AC	2	32157135	1	0.88889 - 1.11111	GT
QS	2	23817989	1	0.88889 - 1.11111	GT
MP	2	43066179	1	0.88889 - 1.11111	GT
HOR	2	29425667	1	0.88889 - 1.11111	GT
BF	2	54029230	1	0.88889 - 1.11111	TA
BM	2	29914380	1	0.88889 - 1.11111	TA
KMP	2	44335566	1	0.88889 - 1.11111	TA
AC	2	32986638	1	0.88889 - 1.11111	TA
QS	2	27816455	1	0.88889 - 1.11111	TA
MP	2	44335566	1	0.88889 - 1.11111	TA
HOR	2	35177196	1	0.88889 - 1.11111	TA
BF	2	54029230	1	0.88889 - 1.11111	TA
BM	2	29914380	1	0.88889 - 1.11111	TA
KMP	2	44335566	1	0.88889 - 1.11111	TA
AC	2	32986638	1	0.88889 - 1.11111	TA
QS	2	27816455	1	0.88889 - 1.11111	TA
MP	2	44335566	1	0.88889 - 1.11111	TA
HOR	2	35177196	1	0.88889 - 1.11111	TA
BF	2	49167298	1	0.88889 - 1.11111	GA
BM	2	28421194	1	0.88889 - 1.11111	GA
KMP	2	42733966	1	0.88889 - 1.11111	GA
AC	2	32473219	1	0.88889 - 1.11111	GA
QS	2	24021325	1	0.88889 - 1.11111	GA
MP	2	42733966	1	0.88889 - 1.11111	GA
HOR	2	29425667	1	0.88889 - 1.11111	GA
BF	2	53227618	1	0.88889 - 1.11111	AC
BM	2	27616392	1	0.88889 - 1.11111	AC
KMP	2	45176408	1	0.88889 - 1.11111	AC
AC	2	35060613	1	0.88889 - 1.11111	AC
QS	2	25665379	1	0.88889 - 1.11111	AC
MP	2	45176408	1	0.88889 - 1.11111	AC
HOR	2	35218773	1	0.88889 - 1.11111	AC
BF	2	48389746	1	0.88889 - 1.11111	GC
BM	2	26058901	1	0.88889 - 1.11111	GC
KMP	2	43511518	1	0.88889 - 1.11111	GC
AC	2	34600540	1	0.88889 - 1.11111	GC
QS	2	21771952	1	0.88889 - 1.11111	GC
MP	2	43511518	1	0.88889 - 1.11111	GC
HOR	2	29425667	1	0.88889 - 1.11111	GC
BF	2	53930565	1	0.88889 - 1.11111	AG
BM	2	27896052	1	0.88889 - 1.11111	AG
KMP	2	44473461	1	0.88889 - 1.11111	AG
AC	2	35785558	1	0.88889 - 1.11111	AG
QS	2	25922360	1	0.88889 - 1.11111	AG
MP	2	44473461	1	0.88889 - 1.11111	AG
HOR	2	35218773	1	0.88889 - 1.11111	AG
BF	2	48389746	1	0.88889 - 1.11111	GC
BM	2	26058901	1	0.88889 - 1.11111	GC
KMP	2	43511518	1	0.88889 - 1.11111	GC
AC	2	34600540	1	0.88889 - 1.11111	GC
QS	2	21771952	1	0.88889 - 1.11111	GC
MP	2	43511518	1	0.88889 - 1.11111	GC
HOR	2	29425667	1	0.88889 - 1.11111	GC
BF	2	53227618	1	0.88889 - 1.11111	AC
BM	2	27616392	1	0.88889 - 1.11111	AC
KMP	2	45176408	1	0.88889 - 1.11111	AC
AC	2	35060613	1	0.88889 - 1.11111	AC
QS	2	25665379	1	0.88889 - 1.11111	AC
MP	2	45176408	1	0.88889 - 1.11111	AC
HOR	2	35218773	1	0.88889 - 1.11111	AC
BF	2	55285982	0	< 0.22222	TT
BM	2	30372729	0	< 0.22222	TT
KMP	2	39245962	0	< 0.22222	TT
AC	2	39245961	0	< 0.22222	TT
QS	2	22978845	0	< 0.22222	TT
MP	2	47147871	0	< 0.22222	TT
HOR	2	35177196	0	< 0.22222	TT
BF	2	48703976	0	< 0.22222	GG
BM	2	26163680	0	< 0.22222	GG
KMP	2	39245961	0	< 0.22222	GG
AC	2	39245961	0	< 0.22222	GG
QS	2	18634434	0	< 0.22222	GG
MP	2	45032851	0	< 0.22222	GG
HOR	2	29425667	0	< 0.22222	GG
BF	2	54002735	1	0.88889 - 1.11111	TG
BM	2	28033643	1	0.88889 - 1.11111	TG
KMP	2	44362061	1	0.88889 - 1.11111	TG
AC	2	35887014	1	0.88889 - 1.11111	TG
QS	2	25727692	1	0.88889 - 1.11111	TG
MP	2	44362061	1	0.88889 - 1.11111	TG
HOR	2	35177196	1	0.88889 - 1.11111	TG
BF	2	55334611	0	< 0.22222	AA
BM	2	30409602	0	< 0.22222	AA
KMP	2	39245961	0	< 0.22222	AA
AC	2	39245961	0	< 0.22222	AA
QS	2	22996320	0	< 0.22222	AA
MP	2	47157814	0	< 0.22222	AA
HOR	2	35218773	0	< 0.22222	AA
BF	2	53930565	1	0.88889 - 1.11111	AG
BM	2	27896052	1	0.88889 - 1.11111	AG
KMP	2	44473461	1	0.88889 - 1.11111	AG
AC	2	35785558	1	0.88889 - 1.11111	AG
QS	2	25922360	1	0.88889 - 1.11111	AG
MP	2	44473461	1	0.88889 - 1.11111	AG
HOR	2	35218773	1	0.88889 - 1.11111	AG
BF	2	55334611	0	< 0.22222	AA
BM	2	30409602	0	< 0.22222	AA
KMP	2	39245961	0	< 0.22222	AA
AC	2	39245961	0	< 0.22222	AA
QS	2	22996320	0	< 0.22222	AA
MP	2	47157814	0	< 0.22222	AA
HOR	2	35218773	0	< 0.22222	AA
BF	2	49167298	1	0.88889 - 1.11111	GA
BM	2	28421194	1	0.88889 - 1.11111	GA
KMP	2	42733966	1	0.88889 - 1.11111	GA
AC	2	32473219	1	0.88889 - 1.11111	GA
[truncated: 27,891 more rows]
