# Supplementary material for: Entropy-Based Approach in Selection Exact String-Matching Algorithms
Source: Entropy (Basel). 2020 Dec 28;23(1):31. doi: 10.3390/e23010031 (PMC7824336; doi:10.3390/e23010031)
Supplement: Supplementary file 1 [file entropy-23-00031-s001.zip › Data4Download/Model DNA domain.xlsx]

## Sheet: Sheet1
Algo	m	Comp	PattEnt	PattEntClass	Pattern
BF	2	18083975	1	0.88889 - 1.11111	CA
BM	2	10567462	1	0.88889 - 1.11111	CA
KMP	2	15450870	1	0.88889 - 1.11111	CA
AC	2	12023777	1	0.88889 - 1.11111	CA
QS	2	8790515	1	0.88889 - 1.11111	CA
MP	2	15450870	1	0.88889 - 1.11111	CA
HOR	2	10569391	1	0.88889 - 1.11111	CA
BF	2	20463446	0	< 0.22222	AA
BM	2	11281722	0	< 0.22222	AA
KMP	2	14355828	0	< 0.22222	AA
AC	2	14355828	0	< 0.22222	AA
QS	2	8578915	0	< 0.22222	AA
MP	2	17293221	0	< 0.22222	AA
HOR	2	13068356	0	< 0.22222	AA
BF	2	19927468	1	0.88889 - 1.11111	TG
BM	2	10279240	1	0.88889 - 1.11111	TG
KMP	2	16228219	1	0.88889 - 1.11111	TG
AC	2	13175211	1	0.88889 - 1.11111	TG
QS	2	9447692	1	0.88889 - 1.11111	TG
MP	2	16228219	1	0.88889 - 1.11111	TG
HOR	2	13053065	1	0.88889 - 1.11111	TG
BF	2	17821047	1	0.88889 - 1.11111	GA
BM	2	10385470	1	0.88889 - 1.11111	GA
KMP	2	15703897	1	0.88889 - 1.11111	GA
AC	2	11765524	1	0.88889 - 1.11111	GA
QS	2	8743975	1	0.88889 - 1.11111	GA
MP	2	15703897	1	0.88889 - 1.11111	GA
HOR	2	10564722	1	0.88889 - 1.11111	GA
BF	2	20463446	0	< 0.22222	AA
BM	2	11281722	0	< 0.22222	AA
KMP	2	14355828	0	< 0.22222	AA
AC	2	14355828	0	< 0.22222	AA
QS	2	8578915	0	< 0.22222	AA
MP	2	17293221	0	< 0.22222	AA
HOR	2	13068356	0	< 0.22222	AA
BF	2	20175605	1	0.88889 - 1.11111	AT
BM	2	11191760	1	0.88889 - 1.11111	AT
KMP	2	15995949	1	0.88889 - 1.11111	AT
AC	2	12262664	1	0.88889 - 1.11111	AT
QS	2	10453213	1	0.88889 - 1.11111	AT
MP	2	15995949	1	0.88889 - 1.11111	AT
HOR	2	13068356	1	0.88889 - 1.11111	AT
BF	2	18083975	1	0.88889 - 1.11111	CA
BM	2	10567462	1	0.88889 - 1.11111	CA
KMP	2	15450870	1	0.88889 - 1.11111	CA
AC	2	12023777	1	0.88889 - 1.11111	CA
QS	2	8790515	1	0.88889 - 1.11111	CA
MP	2	15450870	1	0.88889 - 1.11111	CA
HOR	2	10569391	1	0.88889 - 1.11111	CA
BF	2	19711574	1	0.88889 - 1.11111	AG
BM	2	10131654	1	0.88889 - 1.11111	AG
KMP	2	16459980	1	0.88889 - 1.11111	AG
AC	2	12947335	1	0.88889 - 1.11111	AG
QS	2	9409476	1	0.88889 - 1.11111	AG
MP	2	16459980	1	0.88889 - 1.11111	AG
HOR	2	13068356	1	0.88889 - 1.11111	AG
BF	2	17561894	1	0.88889 - 1.11111	GC
BM	2	9398644	1	0.88889 - 1.11111	GC
KMP	2	15963050	1	0.88889 - 1.11111	GC
AC	2	12656051	1	0.88889 - 1.11111	GC
QS	2	7849961	1	0.88889 - 1.11111	GC
MP	2	15963050	1	0.88889 - 1.11111	GC
HOR	2	10564722	1	0.88889 - 1.11111	GC
BF	2	20463446	0	< 0.22222	AA
BM	2	11281722	0	< 0.22222	AA
KMP	2	14355828	0	< 0.22222	AA
AC	2	14355828	0	< 0.22222	AA
QS	2	8578915	0	< 0.22222	AA
MP	2	17293221	0	< 0.22222	AA
HOR	2	13068356	0	< 0.22222	AA
BF	2	20175605	1	0.88889 - 1.11111	AT
BM	2	11191760	1	0.88889 - 1.11111	AT
KMP	2	15995949	1	0.88889 - 1.11111	AT
AC	2	12262664	1	0.88889 - 1.11111	AT
QS	2	10453213	1	0.88889 - 1.11111	AT
MP	2	15995949	1	0.88889 - 1.11111	AT
HOR	2	13068356	1	0.88889 - 1.11111	AT
BF	2	18083975	1	0.88889 - 1.11111	CA
BM	2	10567462	1	0.88889 - 1.11111	CA
KMP	2	15450870	1	0.88889 - 1.11111	CA
AC	2	12023777	1	0.88889 - 1.11111	CA
QS	2	8790515	1	0.88889 - 1.11111	CA
MP	2	15450870	1	0.88889 - 1.11111	CA
HOR	2	10569391	1	0.88889 - 1.11111	CA
BF	2	18083975	1	0.88889 - 1.11111	CA
BM	2	10567462	1	0.88889 - 1.11111	CA
KMP	2	15450870	1	0.88889 - 1.11111	CA
AC	2	12023777	1	0.88889 - 1.11111	CA
QS	2	8790515	1	0.88889 - 1.11111	CA
MP	2	15450870	1	0.88889 - 1.11111	CA
HOR	2	10569391	1	0.88889 - 1.11111	CA
BF	2	17854735	1	0.88889 - 1.11111	CT
BM	2	10414845	1	0.88889 - 1.11111	CT
KMP	2	15680110	1	0.88889 - 1.11111	CT
AC	2	11800564	1	0.88889 - 1.11111	CT
QS	2	8741750	1	0.88889 - 1.11111	CT
MP	2	15680110	1	0.88889 - 1.11111	CT
HOR	2	10569391	1	0.88889 - 1.11111	CT
BF	2	19671920	1	0.88889 - 1.11111	TC
BM	2	10108150	1	0.88889 - 1.11111	TC
KMP	2	16483767	1	0.88889 - 1.11111	TC
AC	2	12914615	1	0.88889 - 1.11111	TC
QS	2	9415381	1	0.88889 - 1.11111	TC
MP	2	16483767	1	0.88889 - 1.11111	TC
HOR	2	13053065	1	0.88889 - 1.11111	TC
BF	2	18083975	1	0.88889 - 1.11111	CA
BM	2	10567462	1	0.88889 - 1.11111	CA
KMP	2	15450870	1	0.88889 - 1.11111	CA
AC	2	12023777	1	0.88889 - 1.11111	CA
QS	2	8790515	1	0.88889 - 1.11111	CA
MP	2	15450870	1	0.88889 - 1.11111	CA
HOR	2	10569391	1	0.88889 - 1.11111	CA
BF	2	20443367	0	< 0.22222	TT
BM	2	11271795	0	< 0.22222	TT
KMP	2	14355828	0	< 0.22222	TT
AC	2	14355828	0	< 0.22222	TT
QS	2	8556564	0	< 0.22222	TT
MP	2	17289336	0	< 0.22222	TT
HOR	2	13053065	0	< 0.22222	TT
BF	2	19927468	1	0.88889 - 1.11111	TG
BM	2	10279240	1	0.88889 - 1.11111	TG
KMP	2	16228219	1	0.88889 - 1.11111	TG
AC	2	13175211	1	0.88889 - 1.11111	TG
QS	2	9447692	1	0.88889 - 1.11111	TG
MP	2	16228219	1	0.88889 - 1.11111	TG
HOR	2	13053065	1	0.88889 - 1.11111	TG
BF	2	17279433	1	0.88889 - 1.11111	CG
BM	2	9184832	1	0.88889 - 1.11111	CG
KMP	2	16255412	1	0.88889 - 1.11111	CG
AC	2	12373964	1	0.88889 - 1.11111	CG
QS	2	7814927	1	0.88889 - 1.11111	CG
MP	2	16255412	1	0.88889 - 1.11111	CG
HOR	2	10569391	1	0.88889 - 1.11111	CG
BF	2	20443367	0	< 0.22222	TT
BM	2	11271795	0	< 0.22222	TT
KMP	2	14355828	0	< 0.22222	TT
AC	2	14355828	0	< 0.22222	TT
QS	2	8556564	0	< 0.22222	TT
MP	2	17289336	0	< 0.22222	TT
HOR	2	13053065	0	< 0.22222	TT
BF	2	19927468	1	0.88889 - 1.11111	TG
BM	2	10279240	1	0.88889 - 1.11111	TG
KMP	2	16228219	1	0.88889 - 1.11111	TG
AC	2	13175211	1	0.88889 - 1.11111	TG
QS	2	9447692	1	0.88889 - 1.11111	TG
MP	2	16228219	1	0.88889 - 1.11111	TG
HOR	2	13053065	1	0.88889 - 1.11111	TG
BF	2	18083975	1	0.88889 - 1.11111	CA
BM	2	10567462	1	0.88889 - 1.11111	CA
KMP	2	15450870	1	0.88889 - 1.11111	CA
AC	2	12023777	1	0.88889 - 1.11111	CA
QS	2	8790515	1	0.88889 - 1.11111	CA
MP	2	15450870	1	0.88889 - 1.11111	CA
HOR	2	10569391	1	0.88889 - 1.11111	CA
BF	2	20175605	1	0.88889 - 1.11111	AT
BM	2	11191760	1	0.88889 - 1.11111	AT
KMP	2	15995949	1	0.88889 - 1.11111	AT
AC	2	12262664	1	0.88889 - 1.11111	AT
QS	2	10453213	1	0.88889 - 1.11111	AT
MP	2	15995949	1	0.88889 - 1.11111	AT
HOR	2	13068356	1	0.88889 - 1.11111	AT
BF	2	20175605	1	0.88889 - 1.11111	AT
BM	2	11191760	1	0.88889 - 1.11111	AT
KMP	2	15995949	1	0.88889 - 1.11111	AT
AC	2	12262664	1	0.88889 - 1.11111	AT
QS	2	10453213	1	0.88889 - 1.11111	AT
MP	2	15995949	1	0.88889 - 1.11111	AT
HOR	2	13068356	1	0.88889 - 1.11111	AT
BF	2	20463446	0	< 0.22222	AA
BM	2	11281722	0	< 0.22222	AA
KMP	2	14355828	0	< 0.22222	AA
AC	2	14355828	0	< 0.22222	AA
QS	2	8578915	0	< 0.22222	AA
MP	2	17293221	0	< 0.22222	AA
HOR	2	13068356	0	< 0.22222	AA
BF	2	18083975	1	0.88889 - 1.11111	CA
BM	2	10567462	1	0.88889 - 1.11111	CA
KMP	2	15450870	1	0.88889 - 1.11111	CA
AC	2	12023777	1	0.88889 - 1.11111	CA
QS	2	8790515	1	0.88889 - 1.11111	CA
MP	2	15450870	1	0.88889 - 1.11111	CA
HOR	2	10569391	1	0.88889 - 1.11111	CA
BF	2	20443367	0	< 0.22222	TT
BM	2	11271795	0	< 0.22222	TT
KMP	2	14355828	0	< 0.22222	TT
AC	2	14355828	0	< 0.22222	TT
QS	2	8556564	0	< 0.22222	TT
MP	2	17289336	0	< 0.22222	TT
HOR	2	13053065	0	< 0.22222	TT
BF	2	17821047	1	0.88889 - 1.11111	GA
BM	2	10385470	1	0.88889 - 1.11111	GA
KMP	2	15703897	1	0.88889 - 1.11111	GA
AC	2	11765524	1	0.88889 - 1.11111	GA
QS	2	8743975	1	0.88889 - 1.11111	GA
MP	2	15703897	1	0.88889 - 1.11111	GA
HOR	2	10564722	1	0.88889 - 1.11111	GA
BF	2	17561894	1	0.88889 - 1.11111	GC
BM	2	9398644	1	0.88889 - 1.11111	GC
KMP	2	15963050	1	0.88889 - 1.11111	GC
AC	2	12656051	1	0.88889 - 1.11111	GC
QS	2	7849961	1	0.88889 - 1.11111	GC
MP	2	15963050	1	0.88889 - 1.11111	GC
HOR	2	10564722	1	0.88889 - 1.11111	GC
BF	2	17821047	1	0.88889 - 1.11111	GA
BM	2	10385470	1	0.88889 - 1.11111	GA
KMP	2	15703897	1	0.88889 - 1.11111	GA
AC	2	11765524	1	0.88889 - 1.11111	GA
QS	2	8743975	1	0.88889 - 1.11111	GA
MP	2	15703897	1	0.88889 - 1.11111	GA
HOR	2	10564722	1	0.88889 - 1.11111	GA
BF	2	20463446	0	< 0.22222	AA
BM	2	11281722	0	< 0.22222	AA
KMP	2	14355828	0	< 0.22222	AA
AC	2	14355828	0	< 0.22222	AA
QS	2	8578915	0	< 0.22222	AA
MP	2	17293221	0	< 0.22222	AA
HOR	2	13068356	0	< 0.22222	AA
BF	2	17821047	1	0.88889 - 1.11111	GA
BM	2	10385470	1	0.88889 - 1.11111	GA
KMP	2	15703897	1	0.88889 - 1.11111	GA
AC	2	11765524	1	0.88889 - 1.11111	GA
QS	2	8743975	1	0.88889 - 1.11111	GA
MP	2	15703897	1	0.88889 - 1.11111	GA
HOR	2	10564722	1	0.88889 - 1.11111	GA
BF	2	17561894	1	0.88889 - 1.11111	GC
BM	2	9398644	1	0.88889 - 1.11111	GC
KMP	2	15963050	1	0.88889 - 1.11111	GC
AC	2	12656051	1	0.88889 - 1.11111	GC
QS	2	7849961	1	0.88889 - 1.11111	GC
MP	2	15963050	1	0.88889 - 1.11111	GC
HOR	2	10564722	1	0.88889 - 1.11111	GC
BF	2	20443367	0	< 0.22222	TT
BM	2	11271795	0	< 0.22222	TT
KMP	2	14355828	0	< 0.22222	TT
AC	2	14355828	0	< 0.22222	TT
QS	2	8556564	0	< 0.22222	TT
MP	2	17289336	0	< 0.22222	TT
HOR	2	13053065	0	< 0.22222	TT
BF	2	19711574	1	0.88889 - 1.11111	AG
BM	2	10131654	1	0.88889 - 1.11111	AG
KMP	2	16459980	1	0.88889 - 1.11111	AG
AC	2	12947335	1	0.88889 - 1.11111	AG
QS	2	9409476	1	0.88889 - 1.11111	AG
MP	2	16459980	1	0.88889 - 1.11111	AG
HOR	2	13068356	1	0.88889 - 1.11111	AG
BF	2	19711574	1	0.88889 - 1.11111	AG
BM	2	10131654	1	0.88889 - 1.11111	AG
KMP	2	16459980	1	0.88889 - 1.11111	AG
AC	2	12947335	1	0.88889 - 1.11111	AG
QS	2	9409476	1	0.88889 - 1.11111	AG
MP	2	16459980	1	0.88889 - 1.11111	AG
HOR	2	13068356	1	0.88889 - 1.11111	AG
BF	2	17821047	1	0.88889 - 1.11111	GA
BM	2	10385470	1	0.88889 - 1.11111	GA
KMP	2	15703897	1	0.88889 - 1.11111	GA
AC	2	11765524	1	0.88889 - 1.11111	GA
QS	2	8743975	1	0.88889 - 1.11111	GA
MP	2	15703897	1	0.88889 - 1.11111	GA
HOR	2	10564722	1	0.88889 - 1.11111	GA
BF	2	19671920	1	0.88889 - 1.11111	TC
BM	2	10108150	1	0.88889 - 1.11111	TC
KMP	2	16483767	1	0.88889 - 1.11111	TC
AC	2	12914615	1	0.88889 - 1.11111	TC
QS	2	9415381	1	0.88889 - 1.11111	TC
MP	2	16483767	1	0.88889 - 1.11111	TC
HOR	2	13053065	1	0.88889 - 1.11111	TC
BF	2	19685213	1	0.88889 - 1.11111	AC
BM	2	10124114	1	0.88889 - 1.11111	AC
KMP	2	16486341	1	0.88889 - 1.11111	AC
AC	2	12915926	1	0.88889 - 1.11111	AC
QS	2	9456238	1	0.88889 - 1.11111	AC
MP	2	16486341	1	0.88889 - 1.11111	AC
HOR	2	13068356	1	0.88889 - 1.11111	AC
BF	2	17854735	1	0.88889 - 1.11111	CT
BM	2	10414845	1	0.88889 - 1.11111	CT
KMP	2	15680110	1	0.88889 - 1.11111	CT
AC	2	11800564	1	0.88889 - 1.11111	CT
QS	2	8741750	1	0.88889 - 1.11111	CT
MP	2	15680110	1	0.88889 - 1.11111	CT
HOR	2	10569391	1	0.88889 - 1.11111	CT
BF	2	17279433	1	0.88889 - 1.11111	CG
BM	2	9184832	1	0.88889 - 1.11111	CG
KMP	2	16255412	1	0.88889 - 1.11111	CG
AC	2	12373964	1	0.88889 - 1.11111	CG
QS	2	7814927	1	0.88889 - 1.11111	CG
MP	2	16255412	1	0.88889 - 1.11111	CG
HOR	2	10569391	1	0.88889 - 1.11111	CG
BF	2	19927468	1	0.88889 - 1.11111	TG
BM	2	10279240	1	0.88889 - 1.11111	TG
KMP	2	16228219	1	0.88889 - 1.11111	TG
AC	2	13175211	1	0.88889 - 1.11111	TG
QS	2	9447692	1	0.88889 - 1.11111	TG
MP	2	16228219	1	0.88889 - 1.11111	TG
HOR	2	13053065	1	0.88889 - 1.11111	TG
BF	2	19685213	1	0.88889 - 1.11111	AC
BM	2	10124114	1	0.88889 - 1.11111	AC
KMP	2	16486341	1	0.88889 - 1.11111	AC
AC	2	12915926	1	0.88889 - 1.11111	AC
QS	2	9456238	1	0.88889 - 1.11111	AC
MP	2	16486341	1	0.88889 - 1.11111	AC
HOR	2	13068356	1	0.88889 - 1.11111	AC
BF	2	17854735	1	0.88889 - 1.11111	CT
BM	2	10414845	1	0.88889 - 1.11111	CT
KMP	2	15680110	1	0.88889 - 1.11111	CT
AC	2	11800564	1	0.88889 - 1.11111	CT
QS	2	8741750	1	0.88889 - 1.11111	CT
MP	2	15680110	1	0.88889 - 1.11111	CT
HOR	2	10569391	1	0.88889 - 1.11111	CT
BF	2	17854735	1	0.88889 - 1.11111	CT
BM	2	10414845	1	0.88889 - 1.11111	CT
KMP	2	15680110	1	0.88889 - 1.11111	CT
AC	2	11800564	1	0.88889 - 1.11111	CT
QS	2	8741750	1	0.88889 - 1.11111	CT
MP	2	15680110	1	0.88889 - 1.11111	CT
HOR	2	10569391	1	0.88889 - 1.11111	CT
BF	2	20443367	0	< 0.22222	TT
BM	2	11271795	0	< 0.22222	TT
KMP	2	14355828	0	< 0.22222	TT
AC	2	14355828	0	< 0.22222	TT
QS	2	8556564	0	< 0.22222	TT
MP	2	17289336	0	< 0.22222	TT
HOR	2	13053065	0	< 0.22222	TT
BF	2	17523845	0	< 0.22222	CC
BM	2	9361136	0	< 0.22222	CC
KMP	2	14355828	0	< 0.22222	CC
AC	2	14355828	0	< 0.22222	CC
QS	2	6648168	0	< 0.22222	CC
MP	2	16515282	0	< 0.22222	CC
HOR	2	10569391	0	< 0.22222	CC
BF	2	20463446	0	< 0.22222	AA
BM	2	11281722	0	< 0.22222	AA
KMP	2	14355828	0	< 0.22222	AA
AC	2	14355828	0	< 0.22222	AA
QS	2	8578915	0	< 0.22222	AA
MP	2	17293221	0	< 0.22222	AA
HOR	2	13068356	0	< 0.22222	AA
BF	2	19927468	1	0.88889 - 1.11111	TG
BM	2	10279240	1	0.88889 - 1.11111	TG
KMP	2	16228219	1	0.88889 - 1.11111	TG
AC	2	13175211	1	0.88889 - 1.11111	TG
QS	2	9447692	1	0.88889 - 1.11111	TG
MP	2	16228219	1	0.88889 - 1.11111	TG
HOR	2	13053065	1	0.88889 - 1.11111	TG
BF	2	17523845	0	< 0.22222	CC
BM	2	9361136	0	< 0.22222	CC
KMP	2	14355828	0	< 0.22222	CC
AC	2	14355828	0	< 0.22222	CC
QS	2	6648168	0	< 0.22222	CC
MP	2	16515282	0	< 0.22222	CC
HOR	2	10569391	0	< 0.22222	CC
BF	2	17561894	1	0.88889 - 1.11111	GC
BM	2	9398644	1	0.88889 - 1.11111	GC
KMP	2	15963050	1	0.88889 - 1.11111	GC
AC	2	12656051	1	0.88889 - 1.11111	GC
QS	2	7849961	1	0.88889 - 1.11111	GC
MP	2	15963050	1	0.88889 - 1.11111	GC
HOR	2	10564722	1	0.88889 - 1.11111	GC
BF	2	20443367	0	< 0.22222	TT
BM	2	11271795	0	< 0.22222	TT
KMP	2	14355828	0	< 0.22222	TT
AC	2	14355828	0	< 0.22222	TT
QS	2	8556564	0	< 0.22222	TT
MP	2	17289336	0	< 0.22222	TT
HOR	2	13053065	0	< 0.22222	TT
BF	2	20443367	0	< 0.22222	TT
BM	2	11271795	0	< 0.22222	TT
KMP	2	14355828	0	< 0.22222	TT
AC	2	14355828	0	< 0.22222	TT
QS	2	8556564	0	< 0.22222	TT
MP	2	17289336	0	< 0.22222	TT
HOR	2	13053065	0	< 0.22222	TT
BF	2	19711574	1	0.88889 - 1.11111	AG
BM	2	10131654	1	0.88889 - 1.11111	AG
KMP	2	16459980	1	0.88889 - 1.11111	AG
AC	2	12947335	1	0.88889 - 1.11111	AG
QS	2	9409476	1	0.88889 - 1.11111	AG
MP	2	16459980	1	0.88889 - 1.11111	AG
HOR	2	13068356	1	0.88889 - 1.11111	AG
BF	2	17815953	1	0.88889 - 1.11111	GT
BM	2	10383035	1	0.88889 - 1.11111	GT
KMP	2	15708991	1	0.88889 - 1.11111	GT
AC	2	11766456	1	0.88889 - 1.11111	GT
QS	2	8745904	1	0.88889 - 1.11111	GT
MP	2	15708991	1	0.88889 - 1.11111	GT
HOR	2	10564722	1	0.88889 - 1.11111	GT
BF	2	20463446	0	< 0.22222	AA
BM	2	11281722	0	< 0.22222	AA
KMP	2	14355828	0	< 0.22222	AA
AC	2	14355828	0	< 0.22222	AA
QS	2	8578915	0	< 0.22222	AA
MP	2	17293221	0	< 0.22222	AA
HOR	2	13068356	0	< 0.22222	AA
BF	2	17854735	1	0.88889 - 1.11111	CT
BM	2	10414845	1	0.88889 - 1.11111	CT
KMP	2	15680110	1	0.88889 - 1.11111	CT
AC	2	11800564	1	0.88889 - 1.11111	CT
QS	2	8741750	1	0.88889 - 1.11111	CT
MP	2	15680110	1	0.88889 - 1.11111	CT
HOR	2	10569391	1	0.88889 - 1.11111	CT
BF	2	17561894	1	0.88889 - 1.11111	GC
BM	2	9398644	1	0.88889 - 1.11111	GC
KMP	2	15963050	1	0.88889 - 1.11111	GC
AC	2	12656051	1	0.88889 - 1.11111	GC
QS	2	7849961	1	0.88889 - 1.11111	GC
MP	2	15963050	1	0.88889 - 1.11111	GC
HOR	2	10564722	1	0.88889 - 1.11111	GC
BF	2	20463446	0	< 0.22222	AA
BM	2	11281722	0	< 0.22222	AA
KMP	2	14355828	0	< 0.22222	AA
AC	2	14355828	0	< 0.22222	AA
QS	2	8578915	0	< 0.22222	AA
MP	2	17293221	0	< 0.22222	AA
HOR	2	13068356	0	< 0.22222	AA
BF	2	17854735	1	0.88889 - 1.11111	CT
BM	2	10414845	1	0.88889 - 1.11111	CT
KMP	2	15680110	1	0.88889 - 1.11111	CT
AC	2	11800564	1	0.88889 - 1.11111	CT
QS	2	8741750	1	0.88889 - 1.11111	CT
MP	2	15680110	1	0.88889 - 1.11111	CT
HOR	2	10569391	1	0.88889 - 1.11111	CT
BF	2	20443367	0	< 0.22222	TT
BM	2	11271795	0	< 0.22222	TT
KMP	2	14355828	0	< 0.22222	TT
AC	2	14355828	0	< 0.22222	TT
QS	2	8556564	0	< 0.22222	TT
MP	2	17289336	0	< 0.22222	TT
HOR	2	13053065	0	< 0.22222	TT
BF	2	20443367	0	< 0.22222	TT
BM	2	11271795	0	< 0.22222	TT
KMP	2	14355828	0	< 0.22222	TT
AC	2	14355828	0	< 0.22222	TT
QS	2	8556564	0	< 0.22222	TT
MP	2	17289336	0	< 0.22222	TT
HOR	2	13053065	0	< 0.22222	TT
BF	2	17561894	1	0.88889 - 1.11111	GC
BM	2	9398644	1	0.88889 - 1.11111	GC
KMP	2	15963050	1	0.88889 - 1.11111	GC
AC	2	12656051	1	0.88889 - 1.11111	GC
QS	2	7849961	1	0.88889 - 1.11111	GC
MP	2	15963050	1	0.88889 - 1.11111	GC
HOR	2	10564722	1	0.88889 - 1.11111	GC
BF	2	18083975	1	0.88889 - 1.11111	CA
BM	2	10567462	1	0.88889 - 1.11111	CA
KMP	2	15450870	1	0.88889 - 1.11111	CA
AC	2	12023777	1	0.88889 - 1.11111	CA
QS	2	8790515	1	0.88889 - 1.11111	CA
MP	2	15450870	1	0.88889 - 1.11111	CA
HOR	2	10569391	1	0.88889 - 1.11111	CA
BF	2	17519723	0	< 0.22222	GG
BM	2	9361151	0	< 0.22222	GG
KMP	2	14355829	0	< 0.22222	GG
AC	2	14355829	0	< 0.22222	GG
QS	2	6645365	0	< 0.22222	GG
MP	2	16510057	0	< 0.22222	GG
HOR	2	10564722	0	< 0.22222	GG
BF	2	17523845	0	< 0.22222	CC
BM	2	9361136	0	< 0.22222	CC
KMP	2	14355828	0	< 0.22222	CC
AC	2	14355828	0	< 0.22222	CC
QS	2	6648168	0	< 0.22222	CC
MP	2	16515282	0	< 0.22222	CC
HOR	2	10569391	0	< 0.22222	CC
BF	2	20463446	0	< 0.22222	AA
BM	2	11281722	0	< 0.22222	AA
KMP	2	14355828	0	< 0.22222	AA
AC	2	14355828	0	< 0.22222	AA
QS	2	8578915	0	< 0.22222	AA
MP	2	17293221	0	< 0.22222	AA
HOR	2	13068356	0	< 0.22222	AA
BF	2	17561894	1	0.88889 - 1.11111	GC
BM	2	9398644	1	0.88889 - 1.11111	GC
KMP	2	15963050	1	0.88889 - 1.11111	GC
AC	2	12656051	1	0.88889 - 1.11111	GC
QS	2	7849961	1	0.88889 - 1.11111	GC
MP	2	15963050	1	0.88889 - 1.11111	GC
HOR	2	10564722	1	0.88889 - 1.11111	GC
BF	2	19933173	1	0.88889 - 1.11111	TA
BM	2	11053520	1	0.88889 - 1.11111	TA
KMP	2	16222514	1	0.88889 - 1.11111	TA
AC	2	12026187	1	0.88889 - 1.11111	TA
QS	2	10413867	1	0.88889 - 1.11111	TA
MP	2	16222514	1	0.88889 - 1.11111	TA
HOR	2	13053065	1	0.88889 - 1.11111	TA
BF	2	20443367	0	< 0.22222	TT
BM	2	11271795	0	< 0.22222	TT
KMP	2	14355828	0	< 0.22222	TT
AC	2	14355828	0	< 0.22222	TT
QS	2	8556564	0	< 0.22222	TT
MP	2	17289336	0	< 0.22222	TT
HOR	2	13053065	0	< 0.22222	TT
BF	2	20175605	1	0.88889 - 1.11111	AT
BM	2	11191760	1	0.88889 - 1.11111	AT
KMP	2	15995949	1	0.88889 - 1.11111	AT
AC	2	12262664	1	0.88889 - 1.11111	AT
QS	2	10453213	1	0.88889 - 1.11111	AT
MP	2	15995949	1	0.88889 - 1.11111	AT
HOR	2	13068356	1	0.88889 - 1.11111	AT
BF	2	20175605	1	0.88889 - 1.11111	AT
BM	2	11191760	1	0.88889 - 1.11111	AT
KMP	2	15995949	1	0.88889 - 1.11111	AT
AC	2	12262664	1	0.88889 - 1.11111	AT
QS	2	10453213	1	0.88889 - 1.11111	AT
MP	2	15995949	1	0.88889 - 1.11111	AT
HOR	2	13068356	1	0.88889 - 1.11111	AT
BF	2	17821047	1	0.88889 - 1.11111	GA
BM	2	10385470	1	0.88889 - 1.11111	GA
KMP	2	15703897	1	0.88889 - 1.11111	GA
AC	2	11765524	1	0.88889 - 1.11111	GA
QS	2	8743975	1	0.88889 - 1.11111	GA
MP	2	15703897	1	0.88889 - 1.11111	GA
HOR	2	10564722	1	0.88889 - 1.11111	GA
BF	2	17854735	1	0.88889 - 1.11111	CT
BM	2	10414845	1	0.88889 - 1.11111	CT
KMP	2	15680110	1	0.88889 - 1.11111	CT
AC	2	11800564	1	0.88889 - 1.11111	CT
QS	2	8741750	1	0.88889 - 1.11111	CT
MP	2	15680110	1	0.88889 - 1.11111	CT
HOR	2	10569391	1	0.88889 - 1.11111	CT
BF	2	20463446	0	< 0.22222	AA
BM	2	11281722	0	< 0.22222	AA
KMP	2	14355828	0	< 0.22222	AA
AC	2	14355828	0	< 0.22222	AA
QS	2	8578915	0	< 0.22222	AA
MP	2	17293221	0	< 0.22222	AA
HOR	2	13068356	0	< 0.22222	AA
BF	2	19685213	1	0.88889 - 1.11111	AC
BM	2	10124114	1	0.88889 - 1.11111	AC
KMP	2	16486341	1	0.88889 - 1.11111	AC
AC	2	12915926	1	0.88889 - 1.11111	AC
QS	2	9456238	1	0.88889 - 1.11111	AC
MP	2	16486341	1	0.88889 - 1.11111	AC
HOR	2	13068356	1	0.88889 - 1.11111	AC
BF	2	20443367	0	< 0.22222	TT
BM	2	11271795	0	< 0.22222	TT
KMP	2	14355828	0	< 0.22222	TT
AC	2	14355828	0	< 0.22222	TT
QS	2	8556564	0	< 0.22222	TT
MP	2	17289336	0	< 0.22222	TT
HOR	2	13053065	0	< 0.22222	TT
BF	2	17519723	0	< 0.22222	GG
BM	2	9361151	0	< 0.22222	GG
KMP	2	14355829	0	< 0.22222	GG
AC	2	14355829	0	< 0.22222	GG
QS	2	6645365	0	< 0.22222	GG
MP	2	16510057	0	< 0.22222	GG
HOR	2	10564722	0	< 0.22222	GG
BF	2	19933173	1	0.88889 - 1.11111	TA
BM	2	11053520	1	0.88889 - 1.11111	TA
KMP	2	16222514	1	0.88889 - 1.11111	TA
AC	2	12026187	1	0.88889 - 1.11111	TA
QS	2	10413867	1	0.88889 - 1.11111	TA
MP	2	16222514	1	0.88889 - 1.11111	TA
HOR	2	13053065	1	0.88889 - 1.11111	TA
BF	2	17821047	1	0.88889 - 1.11111	GA
BM	2	10385470	1	0.88889 - 1.11111	GA
KMP	2	15703897	1	0.88889 - 1.11111	GA
AC	2	11765524	1	0.88889 - 1.11111	GA
QS	2	8743975	1	0.88889 - 1.11111	GA
MP	2	15703897	1	0.88889 - 1.11111	GA
HOR	2	10564722	1	0.88889 - 1.11111	GA
BF	2	20443367	0	< 0.22222	TT
BM	2	11271795	0	< 0.22222	TT
KMP	2	14355828	0	< 0.22222	TT
AC	2	14355828	0	< 0.22222	TT
QS	2	8556564	0	< 0.22222	TT
MP	2	17289336	0	< 0.22222	TT
HOR	2	13053065	0	< 0.22222	TT
BF	2	19685213	1	0.88889 - 1.11111	AC
BM	2	10124114	1	0.88889 - 1.11111	AC
KMP	2	16486341	1	0.88889 - 1.11111	AC
AC	2	12915926	1	0.88889 - 1.11111	AC
QS	2	9456238	1	0.88889 - 1.11111	AC
MP	2	16486341	1	0.88889 - 1.11111	AC
HOR	2	13068356	1	0.88889 - 1.11111	AC
BF	2	20175605	1	0.88889 - 1.11111	AT
BM	2	11191760	1	0.88889 - 1.11111	AT
KMP	2	15995949	1	0.88889 - 1.11111	AT
AC	2	12262664	1	0.88889 - 1.11111	AT
QS	2	10453213	1	0.88889 - 1.11111	AT
MP	2	15995949	1	0.88889 - 1.11111	AT
HOR	2	13068356	1	0.88889 - 1.11111	AT
BF	2	17523845	0	< 0.22222	CC
BM	2	9361136	0	< 0.22222	CC
KMP	2	14355828	0	< 0.22222	CC
AC	2	14355828	0	< 0.22222	CC
QS	2	6648168	0	< 0.22222	CC
MP	2	16515282	0	< 0.22222	CC
HOR	2	10569391	0	< 0.22222	CC
BF	2	17561894	1	0.88889 - 1.11111	GC
BM	2	9398644	1	0.88889 - 1.11111	GC
KMP	2	15963050	1	0.88889 - 1.11111	GC
AC	2	12656051	1	0.88889 - 1.11111	GC
QS	2	7849961	1	0.88889 - 1.11111	GC
MP	2	15963050	1	0.88889 - 1.11111	GC
HOR	2	10564722	1	0.88889 - 1.11111	GC
BF	2	19685213	1	0.88889 - 1.11111	AC
BM	2	10124114	1	0.88889 - 1.11111	AC
KMP	2	16486341	1	0.88889 - 1.11111	AC
AC	2	12915926	1	0.88889 - 1.11111	AC
QS	2	9456238	1	0.88889 - 1.11111	AC
MP	2	16486341	1	0.88889 - 1.11111	AC
HOR	2	13068356	1	0.88889 - 1.11111	AC
BF	2	19933173	1	0.88889 - 1.11111	TA
BM	2	11053520	1	0.88889 - 1.11111	TA
KMP	2	16222514	1	0.88889 - 1.11111	TA
AC	2	12026187	1	0.88889 - 1.11111	TA
QS	2	10413867	1	0.88889 - 1.11111	TA
MP	2	16222514	1	0.88889 - 1.11111	TA
HOR	2	13053065	1	0.88889 - 1.11111	TA
BF	2	20463446	0	< 0.22222	AA
BM	2	11281722	0	< 0.22222	AA
KMP	2	14355828	0	< 0.22222	AA
AC	2	14355828	0	< 0.22222	AA
QS	2	8578915	0	< 0.22222	AA
MP	2	17293221	0	< 0.22222	AA
HOR	2	13068356	0	< 0.22222	AA
BF	2	20443367	0	< 0.22222	TT
BM	2	11271795	0	< 0.22222	TT
KMP	2	14355828	0	< 0.22222	TT
AC	2	14355828	0	< 0.22222	TT
QS	2	8556564	0	< 0.22222	TT
MP	2	17289336	0	< 0.22222	TT
HOR	2	13053065	0	< 0.22222	TT
BF	2	17821047	1	0.88889 - 1.11111	GA
BM	2	10385470	1	0.88889 - 1.11111	GA
KMP	2	15703897	1	0.88889 - 1.11111	GA
AC	2	11765524	1	0.88889 - 1.11111	GA
QS	2	8743975	1	0.88889 - 1.11111	GA
MP	2	15703897	1	0.88889 - 1.11111	GA
HOR	2	10564722	1	0.88889 - 1.11111	GA
BF	2	19711574	1	0.88889 - 1.11111	AG
BM	2	10131654	1	0.88889 - 1.11111	AG
KMP	2	16459980	1	0.88889 - 1.11111	AG
AC	2	12947335	1	0.88889 - 1.11111	AG
QS	2	9409476	1	0.88889 - 1.11111	AG
MP	2	16459980	1	0.88889 - 1.11111	AG
HOR	2	13068356	1	0.88889 - 1.11111	AG
BF	2	19685213	1	0.88889 - 1.11111	AC
BM	2	10124114	1	0.88889 - 1.11111	AC
KMP	2	16486341	1	0.88889 - 1.11111	AC
AC	2	12915926	1	0.88889 - 1.11111	AC
QS	2	9456238	1	0.88889 - 1.11111	AC
MP	2	16486341	1	0.88889 - 1.11111	AC
HOR	2	13068356	1	0.88889 - 1.11111	AC
BF	2	19711574	1	0.88889 - 1.11111	AG
BM	2	10131654	1	0.88889 - 1.11111	AG
KMP	2	16459980	1	0.88889 - 1.11111	AG
AC	2	12947335	1	0.88889 - 1.11111	AG
QS	2	9409476	1	0.88889 - 1.11111	AG
MP	2	16459980	1	0.88889 - 1.11111	AG
HOR	2	13068356	1	0.88889 - 1.11111	AG
BF	2	19927468	1	0.88889 - 1.11111	TG
BM	2	10279240	1	0.88889 - 1.11111	TG
KMP	2	16228219	1	0.88889 - 1.11111	TG
AC	2	13175211	1	0.88889 - 1.11111	TG
QS	2	9447692	1	0.88889 - 1.11111	TG
MP	2	16228219	1	0.88889 - 1.11111	TG
HOR	2	13053065	1	0.88889 - 1.11111	TG
BF	2	17523845	0	< 0.22222	CC
BM	2	9361136	0	< 0.22222	CC
KMP	2	14355828	0	< 0.22222	CC
AC	2	14355828	0	< 0.22222	CC
QS	2	6648168	0	< 0.22222	CC
MP	2	16515282	0	< 0.22222	CC
HOR	2	10569391	0	< 0.22222	CC
BF	2	20443367	0	< 0.22222	TT
BM	2	11271795	0	< 0.22222	TT
KMP	2	14355828	0	< 0.22222	TT
AC	2	14355828	0	< 0.22222	TT
QS	2	8556564	0	< 0.22222	TT
MP	2	17289336	0	< 0.22222	TT
HOR	2	13053065	0	< 0.22222	TT
BF	2	20463446	0	< 0.22222	AA
BM	2	11281722	0	< 0.22222	AA
KMP	2	14355828	0	< 0.22222	AA
AC	2	14355828	0	< 0.22222	AA
QS	2	8578915	0	< 0.22222	AA
MP	2	17293221	0	< 0.22222	AA
HOR	2	13068356	0	< 0.22222	AA
BF	2	17523845	0	< 0.22222	CC
BM	2	9361136	0	< 0.22222	CC
KMP	2	14355828	0	< 0.22222	CC
AC	2	14355828	0	< 0.22222	CC
QS	2	6648168	0	< 0.22222	CC
MP	2	16515282	0	< 0.22222	CC
HOR	2	10569391	0	< 0.22222	CC
BF	2	20443367	0	< 0.22222	TT
BM	2	11271795	0	< 0.22222	TT
KMP	2	14355828	0	< 0.22222	TT
AC	2	14355828	0	< 0.22222	TT
QS	2	8556564	0	< 0.22222	TT
MP	2	17289336	0	< 0.22222	TT
HOR	2	13053065	0	< 0.22222	TT
BF	2	20443367	0	< 0.22222	TT
BM	2	11271795	0	< 0.22222	TT
KMP	2	14355828	0	< 0.22222	TT
AC	2	14355828	0	< 0.22222	TT
QS	2	8556564	0	< 0.22222	TT
MP	2	17289336	0	< 0.22222	TT
HOR	2	13053065	0	< 0.22222	TT
BF	2	17821047	1	0.88889 - 1.11111	GA
BM	2	10385470	1	0.88889 - 1.11111	GA
KMP	2	15703897	1	0.88889 - 1.11111	GA
AC	2	11765524	1	0.88889 - 1.11111	GA
QS	2	8743975	1	0.88889 - 1.11111	GA
MP	2	15703897	1	0.88889 - 1.11111	GA
HOR	2	10564722	1	0.88889 - 1.11111	GA
BF	2	19933173	1	0.88889 - 1.11111	TA
BM	2	11053520	1	0.88889 - 1.11111	TA
KMP	2	16222514	1	0.88889 - 1.11111	TA
AC	2	12026187	1	0.88889 - 1.11111	TA
QS	2	10413867	1	0.88889 - 1.11111	TA
MP	2	16222514	1	0.88889 - 1.11111	TA
HOR	2	13053065	1	0.88889 - 1.11111	TA
BF	2	17821047	1	0.88889 - 1.11111	GA
BM	2	10385470	1	0.88889 - 1.11111	GA
KMP	2	15703897	1	0.88889 - 1.11111	GA
AC	2	11765524	1	0.88889 - 1.11111	GA
QS	2	8743975	1	0.88889 - 1.11111	GA
MP	2	15703897	1	0.88889 - 1.11111	GA
HOR	2	10564722	1	0.88889 - 1.11111	GA
BF	2	19685213	1	0.88889 - 1.11111	AC
BM	2	10124114	1	0.88889 - 1.11111	AC
KMP	2	16486341	1	0.88889 - 1.11111	AC
AC	2	12915926	1	0.88889 - 1.11111	AC
QS	2	9456238	1	0.88889 - 1.11111	AC
MP	2	16486341	1	0.88889 - 1.11111	AC
HOR	2	13068356	1	0.88889 - 1.11111	AC
BF	2	17561894	1	0.88889 - 1.11111	GC
BM	2	9398644	1	0.88889 - 1.11111	GC
KMP	2	15963050	1	0.88889 - 1.11111	GC
AC	2	12656051	1	0.88889 - 1.11111	GC
QS	2	7849961	1	0.88889 - 1.11111	GC
MP	2	15963050	1	0.88889 - 1.11111	GC
HOR	2	10564722	1	0.88889 - 1.11111	GC
BF	2	17519723	0	< 0.22222	GG
BM	2	9361151	0	< 0.22222	GG
KMP	2	14355829	0	< 0.22222	GG
AC	2	14355829	0	< 0.22222	GG
QS	2	6645365	0	< 0.22222	GG
MP	2	16510057	0	< 0.22222	GG
HOR	2	10564722	0	< 0.22222	GG
BF	2	17519723	0	< 0.22222	GG
BM	2	9361151	0	< 0.22222	GG
KMP	2	14355829	0	< 0.22222	GG
AC	2	14355829	0	< 0.22222	GG
QS	2	6645365	0	< 0.22222	GG
MP	2	16510057	0	< 0.22222	GG
HOR	2	10564722	0	< 0.22222	GG
BF	2	19685213	1	0.88889 - 1.11111	AC
BM	2	10124114	1	0.88889 - 1.11111	AC
KMP	2	16486341	1	0.88889 - 1.11111	AC
AC	2	12915926	1	0.88889 - 1.11111	AC
QS	2	9456238	1	0.88889 - 1.11111	AC
MP	2	16486341	1	0.88889 - 1.11111	AC
HOR	2	13068356	1	0.88889 - 1.11111	AC
BF	2	19927468	1	0.88889 - 1.11111	TG
BM	2	10279240	1	0.88889 - 1.11111	TG
KMP	2	16228219	1	0.88889 - 1.11111	TG
AC	2	13175211	1	0.88889 - 1.11111	TG
QS	2	9447692	1	0.88889 - 1.11111	TG
MP	2	16228219	1	0.88889 - 1.11111	TG
HOR	2	13053065	1	0.88889 - 1.11111	TG
BF	2	19671920	1	0.88889 - 1.11111	TC
BM	2	10108150	1	0.88889 - 1.11111	TC
KMP	2	16483767	1	0.88889 - 1.11111	TC
AC	2	12914615	1	0.88889 - 1.11111	TC
QS	2	9415381	1	0.88889 - 1.11111	TC
MP	2	16483767	1	0.88889 - 1.11111	TC
HOR	2	13053065	1	0.88889 - 1.11111	TC
BF	2	20463446	0	< 0.22222	AA
BM	2	11281722	0	< 0.22222	AA
KMP	2	14355828	0	< 0.22222	AA
AC	2	14355828	0	< 0.22222	AA
QS	2	8578915	0	< 0.22222	AA
MP	2	17293221	0	< 0.22222	AA
HOR	2	13068356	0	< 0.22222	AA
BF	2	18083975	1	0.88889 - 1.11111	CA
BM	2	10567462	1	0.88889 - 1.11111	CA
KMP	2	15450870	1	0.88889 - 1.11111	CA
AC	2	12023777	1	0.88889 - 1.11111	CA
QS	2	8790515	1	0.88889 - 1.11111	CA
MP	2	15450870	1	0.88889 - 1.11111	CA
HOR	2	10569391	1	0.88889 - 1.11111	CA
BF	2	19933173	1	0.88889 - 1.11111	TA
BM	2	11053520	1	0.88889 - 1.11111	TA
KMP	2	16222514	1	0.88889 - 1.11111	TA
AC	2	12026187	1	0.88889 - 1.11111	TA
QS	2	10413867	1	0.88889 - 1.11111	TA
MP	2	16222514	1	0.88889 - 1.11111	TA
HOR	2	13053065	1	0.88889 - 1.11111	TA
BF	2	18083975	1	0.88889 - 1.11111	CA
BM	2	10567462	1	0.88889 - 1.11111	CA
KMP	2	15450870	1	0.88889 - 1.11111	CA
AC	2	12023777	1	0.88889 - 1.11111	CA
QS	2	8790515	1	0.88889 - 1.11111	CA
MP	2	15450870	1	0.88889 - 1.11111	CA
HOR	2	10569391	1	0.88889 - 1.11111	CA
BF	2	20463446	0	< 0.22222	AA
BM	2	11281722	0	< 0.22222	AA
KMP	2	14355828	0	< 0.22222	AA
AC	2	14355828	0	< 0.22222	AA
QS	2	8578915	0	< 0.22222	AA
MP	2	17293221	0	< 0.22222	AA
HOR	2	13068356	0	< 0.22222	AA
BF	2	17854735	1	0.88889 - 1.11111	CT
BM	2	10414845	1	0.88889 - 1.11111	CT
KMP	2	15680110	1	0.88889 - 1.11111	CT
AC	2	11800564	1	0.88889 - 1.11111	CT
QS	2	8741750	1	0.88889 - 1.11111	CT
MP	2	15680110	1	0.88889 - 1.11111	CT
HOR	2	10569391	1	0.88889 - 1.11111	CT
BF	2	17519723	0	< 0.22222	GG
BM	2	9361151	0	< 0.22222	GG
KMP	2	14355829	0	< 0.22222	GG
AC	2	14355829	0	< 0.22222	GG
QS	2	6645365	0	< 0.22222	GG
MP	2	16510057	0	< 0.22222	GG
HOR	2	10564722	0	< 0.22222	GG
BF	2	20443367	0	< 0.22222	TT
BM	2	11271795	0	< 0.22222	TT
KMP	2	14355828	0	< 0.22222	TT
AC	2	14355828	0	< 0.22222	TT
QS	2	8556564	0	< 0.22222	TT
MP	2	17289336	0	< 0.22222	TT
HOR	2	13053065	0	< 0.22222	TT
BF	2	18083975	1	0.88889 - 1.11111	CA
BM	2	10567462	1	0.88889 - 1.11111	CA
KMP	2	15450870	1	0.88889 - 1.11111	CA
AC	2	12023777	1	0.88889 - 1.11111	CA
QS	2	8790515	1	0.88889 - 1.11111	CA
MP	2	15450870	1	0.88889 - 1.11111	CA
HOR	2	10569391	1	0.88889 - 1.11111	CA
BF	2	17815953	1	0.88889 - 1.11111	GT
BM	2	10383035	1	0.88889 - 1.11111	GT
KMP	2	15708991	1	0.88889 - 1.11111	GT
AC	2	11766456	1	0.88889 - 1.11111	GT
QS	2	8745904	1	0.88889 - 1.11111	GT
MP	2	15708991	1	0.88889 - 1.11111	GT
HOR	2	10564722	1	0.88889 - 1.11111	GT
BF	2	20463446	0	< 0.22222	AA
BM	2	11281722	0	< 0.22222	AA
KMP	2	14355828	0	< 0.22222	AA
AC	2	14355828	0	< 0.22222	AA
QS	2	8578915	0	< 0.22222	AA
MP	2	17293221	0	< 0.22222	AA
HOR	2	13068356	0	< 0.22222	AA
BF	2	19685213	1	0.88889 - 1.11111	AC
BM	2	10124114	1	0.88889 - 1.11111	AC
KMP	2	16486341	1	0.88889 - 1.11111	AC
AC	2	12915926	1	0.88889 - 1.11111	AC
QS	2	9456238	1	0.88889 - 1.11111	AC
MP	2	16486341	1	0.88889 - 1.11111	AC
HOR	2	13068356	1	0.88889 - 1.11111	AC
BF	2	17523845	0	< 0.22222	CC
BM	2	9361136	0	< 0.22222	CC
KMP	2	14355828	0	< 0.22222	CC
AC	2	14355828	0	< 0.22222	CC
QS	2	6648168	0	< 0.22222	CC
MP	2	16515282	0	< 0.22222	CC
HOR	2	10569391	0	< 0.22222	CC
BF	2	19685213	1	0.88889 - 1.11111	AC
BM	2	10124114	1	0.88889 - 1.11111	AC
KMP	2	16486341	1	0.88889 - 1.11111	AC
AC	2	12915926	1	0.88889 - 1.11111	AC
QS	2	9456238	1	0.88889 - 1.11111	AC
MP	2	16486341	1	0.88889 - 1.11111	AC
HOR	2	13068356	1	0.88889 - 1.11111	AC
BF	2	18083975	1	0.88889 - 1.11111	CA
BM	2	10567462	1	0.88889 - 1.11111	CA
KMP	2	15450870	1	0.88889 - 1.11111	CA
AC	2	12023777	1	0.88889 - 1.11111	CA
QS	2	8790515	1	0.88889 - 1.11111	CA
MP	2	15450870	1	0.88889 - 1.11111	CA
HOR	2	10569391	1	0.88889 - 1.11111	CA
BF	2	19927468	1	0.88889 - 1.11111	TG
BM	2	10279240	1	0.88889 - 1.11111	TG
KMP	2	16228219	1	0.88889 - 1.11111	TG
AC	2	13175211	1	0.88889 - 1.11111	TG
QS	2	9447692	1	0.88889 - 1.11111	TG
MP	2	16228219	1	0.88889 - 1.11111	TG
HOR	2	13053065	1	0.88889 - 1.11111	TG
BF	2	19711574	1	0.88889 - 1.11111	AG
BM	2	10131654	1	0.88889 - 1.11111	AG
KMP	2	16459980	1	0.88889 - 1.11111	AG
AC	2	12947335	1	0.88889 - 1.11111	AG
QS	2	9409476	1	0.88889 - 1.11111	AG
MP	2	16459980	1	0.88889 - 1.11111	AG
HOR	2	13068356	1	0.88889 - 1.11111	AG
BF	2	20175605	1	0.88889 - 1.11111	AT
BM	2	11191760	1	0.88889 - 1.11111	AT
KMP	2	15995949	1	0.88889 - 1.11111	AT
AC	2	12262664	1	0.88889 - 1.11111	AT
QS	2	10453213	1	0.88889 - 1.11111	AT
MP	2	15995949	1	0.88889 - 1.11111	AT
HOR	2	13068356	1	0.88889 - 1.11111	AT
BF	2	17815953	1	0.88889 - 1.11111	GT
BM	2	10383035	1	0.88889 - 1.11111	GT
KMP	2	15708991	1	0.88889 - 1.11111	GT
AC	2	11766456	1	0.88889 - 1.11111	GT
QS	2	8745904	1	0.88889 - 1.11111	GT
MP	2	15708991	1	0.88889 - 1.11111	GT
HOR	2	10564722	1	0.88889 - 1.11111	GT
BF	2	17815953	1	0.88889 - 1.11111	GT
BM	2	10383035	1	0.88889 - 1.11111	GT
KMP	2	15708991	1	0.88889 - 1.11111	GT
AC	2	11766456	1	0.88889 - 1.11111	GT
QS	2	8745904	1	0.88889 - 1.11111	GT
MP	2	15708991	1	0.88889 - 1.11111	GT
HOR	2	10564722	1	0.88889 - 1.11111	GT
BF	2	19671920	1	0.88889 - 1.11111	TC
BM	2	10108150	1	0.88889 - 1.11111	TC
KMP	2	16483767	1	0.88889 - 1.11111	TC
AC	2	12914615	1	0.88889 - 1.11111	TC
QS	2	9415381	1	0.88889 - 1.11111	TC
MP	2	16483767	1	0.88889 - 1.11111	TC
HOR	2	13053065	1	0.88889 - 1.11111	TC
BF	2	20175605	1	0.88889 - 1.11111	AT
BM	2	11191760	1	0.88889 - 1.11111	AT
KMP	2	15995949	1	0.88889 - 1.11111	AT
AC	2	12262664	1	0.88889 - 1.11111	AT
QS	2	10453213	1	0.88889 - 1.11111	AT
MP	2	15995949	1	0.88889 - 1.11111	AT
HOR	2	13068356	1	0.88889 - 1.11111	AT
BF	2	17561894	1	0.88889 - 1.11111	GC
BM	2	9398644	1	0.88889 - 1.11111	GC
KMP	2	15963050	1	0.88889 - 1.11111	GC
AC	2	12656051	1	0.88889 - 1.11111	GC
QS	2	7849961	1	0.88889 - 1.11111	GC
MP	2	15963050	1	0.88889 - 1.11111	GC
HOR	2	10564722	1	0.88889 - 1.11111	GC
BF	2	20443367	0	< 0.22222	TT
BM	2	11271795	0	< 0.22222	TT
KMP	2	14355828	0	< 0.22222	TT
AC	2	14355828	0	< 0.22222	TT
QS	2	8556564	0	< 0.22222	TT
MP	2	17289336	0	< 0.22222	TT
HOR	2	13053065	0	< 0.22222	TT
BF	2	20443367	0	< 0.22222	TT
BM	2	11271795	0	< 0.22222	TT
KMP	2	14355828	0	< 0.22222	TT
AC	2	14355828	0	< 0.22222	TT
QS	2	8556564	0	< 0.22222	TT
MP	2	17289336	0	< 0.22222	TT
HOR	2	13053065	0	< 0.22222	TT
BF	2	17561894	1	0.88889 - 1.11111	GC
BM	2	9398644	1	0.88889 - 1.11111	GC
KMP	2	15963050	1	0.88889 - 1.11111	GC
AC	2	12656051	1	0.88889 - 1.11111	GC
QS	2	7849961	1	0.88889 - 1.11111	GC
MP	2	15963050	1	0.88889 - 1.11111	GC
HOR	2	10564722	1	0.88889 - 1.11111	GC
BF	2	18083975	1	0.88889 - 1.11111	CA
BM	2	10567462	1	0.88889 - 1.11111	CA
KMP	2	15450870	1	0.88889 - 1.11111	CA
AC	2	12023777	1	0.88889 - 1.11111	CA
QS	2	8790515	1	0.88889 - 1.11111	CA
MP	2	15450870	1	0.88889 - 1.11111	CA
HOR	2	10569391	1	0.88889 - 1.11111	CA
BF	2	17815953	1	0.88889 - 1.11111	GT
BM	2	10383035	1	0.88889 - 1.11111	GT
KMP	2	15708991	1	0.88889 - 1.11111	GT
AC	2	11766456	1	0.88889 - 1.11111	GT
QS	2	8745904	1	0.88889 - 1.11111	GT
MP	2	15708991	1	0.88889 - 1.11111	GT
HOR	2	10564722	1	0.88889 - 1.11111	GT
BF	2	17523845	0	< 0.22222	CC
BM	2	9361136	0	< 0.22222	CC
KMP	2	14355828	0	< 0.22222	CC
AC	2	14355828	0	< 0.22222	CC
QS	2	6648168	0	< 0.22222	CC
MP	2	16515282	0	< 0.22222	CC
HOR	2	10569391	0	< 0.22222	CC
BF	2	19671920	1	0.88889 - 1.11111	TC
BM	2	10108150	1	0.88889 - 1.11111	TC
KMP	2	16483767	1	0.88889 - 1.11111	TC
AC	2	12914615	1	0.88889 - 1.11111	TC
QS	2	9415381	1	0.88889 - 1.11111	TC
MP	2	16483767	1	0.88889 - 1.11111	TC
HOR	2	13053065	1	0.88889 - 1.11111	TC
BF	2	19927468	1	0.88889 - 1.11111	TG
BM	2	10279240	1	0.88889 - 1.11111	TG
KMP	2	16228219	1	0.88889 - 1.11111	TG
AC	2	13175211	1	0.88889 - 1.11111	TG
QS	2	9447692	1	0.88889 - 1.11111	TG
MP	2	16228219	1	0.88889 - 1.11111	TG
HOR	2	13053065	1	0.88889 - 1.11111	TG
BF	2	20175605	1	0.88889 - 1.11111	AT
BM	2	11191760	1	0.88889 - 1.11111	AT
KMP	2	15995949	1	0.88889 - 1.11111	AT
AC	2	12262664	1	0.88889 - 1.11111	AT
QS	2	10453213	1	0.88889 - 1.11111	AT
MP	2	15995949	1	0.88889 - 1.11111	AT
HOR	2	13068356	1	0.88889 - 1.11111	AT
BF	2	20443367	0	< 0.22222	TT
BM	2	11271795	0	< 0.22222	TT
KMP	2	14355828	0	< 0.22222	TT
AC	2	14355828	0	< 0.22222	TT
QS	2	8556564	0	< 0.22222	TT
MP	2	17289336	0	< 0.22222	TT
HOR	2	13053065	0	< 0.22222	TT
BF	2	20443367	0	< 0.22222	TT
BM	2	11271795	0	< 0.22222	TT
KMP	2	14355828	0	< 0.22222	TT
AC	2	14355828	0	< 0.22222	TT
QS	2	8556564	0	< 0.22222	TT
MP	2	17289336	0	< 0.22222	TT
HOR	2	13053065	0	< 0.22222	TT
BF	2	19685213	1	0.88889 - 1.11111	AC
BM	2	10124114	1	0.88889 - 1.11111	AC
KMP	2	16486341	1	0.88889 - 1.11111	AC
AC	2	12915926	1	0.88889 - 1.11111	AC
QS	2	9456238	1	0.88889 - 1.11111	AC
MP	2	16486341	1	0.88889 - 1.11111	AC
HOR	2	13068356	1	0.88889 - 1.11111	AC
BF	2	17523845	0	< 0.22222	CC
BM	2	9361136	0	< 0.22222	CC
KMP	2	14355828	0	< 0.22222	CC
AC	2	14355828	0	< 0.22222	CC
QS	2	6648168	0	< 0.22222	CC
MP	2	16515282	0	< 0.22222	CC
HOR	2	10569391	0	< 0.22222	CC
BF	2	17561894	1	0.88889 - 1.11111	GC
BM	2	9398644	1	0.88889 - 1.11111	GC
KMP	2	15963050	1	0.88889 - 1.11111	GC
AC	2	12656051	1	0.88889 - 1.11111	GC
QS	2	7849961	1	0.88889 - 1.11111	GC
MP	2	15963050	1	0.88889 - 1.11111	GC
HOR	2	10564722	1	0.88889 - 1.11111	GC
BF	2	20443367	0	< 0.22222	TT
BM	2	11271795	0	< 0.22222	TT
KMP	2	14355828	0	< 0.22222	TT
AC	2	14355828	0	< 0.22222	TT
QS	2	8556564	0	< 0.22222	TT
MP	2	17289336	0	< 0.22222	TT
HOR	2	13053065	0	< 0.22222	TT
BF	2	19933173	1	0.88889 - 1.11111	TA
BM	2	11053520	1	0.88889 - 1.11111	TA
KMP	2	16222514	1	0.88889 - 1.11111	TA
AC	2	12026187	1	0.88889 - 1.11111	TA
QS	2	10413867	1	0.88889 - 1.11111	TA
MP	2	16222514	1	0.88889 - 1.11111	TA
HOR	2	13053065	1	0.88889 - 1.11111	TA
BF	2	19933173	1	0.88889 - 1.11111	TA
BM	2	11053520	1	0.88889 - 1.11111	TA
KMP	2	16222514	1	0.88889 - 1.11111	TA
AC	2	12026187	1	0.88889 - 1.11111	TA
QS	2	10413867	1	0.88889 - 1.11111	TA
MP	2	16222514	1	0.88889 - 1.11111	TA
HOR	2	13053065	1	0.88889 - 1.11111	TA
BF	2	19927468	1	0.88889 - 1.11111	TG
BM	2	10279240	1	0.88889 - 1.11111	TG
KMP	2	16228219	1	0.88889 - 1.11111	TG
AC	2	13175211	1	0.88889 - 1.11111	TG
QS	2	9447692	1	0.88889 - 1.11111	TG
MP	2	16228219	1	0.88889 - 1.11111	TG
HOR	2	13053065	1	0.88889 - 1.11111	TG
BF	2	20443367	0	< 0.22222	TT
BM	2	11271795	0	< 0.22222	TT
KMP	2	14355828	0	< 0.22222	TT
AC	2	14355828	0	< 0.22222	TT
QS	2	8556564	0	< 0.22222	TT
MP	2	17289336	0	< 0.22222	TT
HOR	2	13053065	0	< 0.22222	TT
BF	2	20175605	1	0.88889 - 1.11111	AT
BM	2	11191760	1	0.88889 - 1.11111	AT
KMP	2	15995949	1	0.88889 - 1.11111	AT
AC	2	12262664	1	0.88889 - 1.11111	AT
QS	2	10453213	1	0.88889 - 1.11111	AT
MP	2	15995949	1	0.88889 - 1.11111	AT
HOR	2	13068356	1	0.88889 - 1.11111	AT
BF	2	20175605	1	0.88889 - 1.11111	AT
BM	2	11191760	1	0.88889 - 1.11111	AT
KMP	2	15995949	1	0.88889 - 1.11111	AT
AC	2	12262664	1	0.88889 - 1.11111	AT
QS	2	10453213	1	0.88889 - 1.11111	AT
MP	2	15995949	1	0.88889 - 1.11111	AT
HOR	2	13068356	1	0.88889 - 1.11111	AT
BF	2	20463446	0	< 0.22222	AA
BM	2	11281722	0	< 0.22222	AA
KMP	2	14355828	0	< 0.22222	AA
AC	2	14355828	0	< 0.22222	AA
QS	2	8578915	0	< 0.22222	AA
MP	2	17293221	0	< 0.22222	AA
HOR	2	13068356	0	< 0.22222	AA
BF	2	18083975	1	0.88889 - 1.11111	CA
BM	2	10567462	1	0.88889 - 1.11111	CA
KMP	2	15450870	1	0.88889 - 1.11111	CA
AC	2	12023777	1	0.88889 - 1.11111	CA
QS	2	8790515	1	0.88889 - 1.11111	CA
MP	2	15450870	1	0.88889 - 1.11111	CA
HOR	2	10569391	1	0.88889 - 1.11111	CA
BF	2	20443367	0	< 0.22222	TT
BM	2	11271795	0	< 0.22222	TT
KMP	2	14355828	0	< 0.22222	TT
AC	2	14355828	0	< 0.22222	TT
QS	2	8556564	0	< 0.22222	TT
MP	2	17289336	0	< 0.22222	TT
HOR	2	13053065	0	< 0.22222	TT
BF	2	20463446	0	< 0.22222	AA
BM	2	11281722	0	< 0.22222	AA
KMP	2	14355828	0	< 0.22222	AA
AC	2	14355828	0	< 0.22222	AA
QS	2	8578915	0	< 0.22222	AA
MP	2	17293221	0	< 0.22222	AA
HOR	2	13068356	0	< 0.22222	AA
BF	2	18083975	1	0.88889 - 1.11111	CA
BM	2	10567462	1	0.88889 - 1.11111	CA
KMP	2	15450870	1	0.88889 - 1.11111	CA
AC	2	12023777	1	0.88889 - 1.11111	CA
QS	2	8790515	1	0.88889 - 1.11111	CA
MP	2	15450870	1	0.88889 - 1.11111	CA
HOR	2	10569391	1	0.88889 - 1.11111	CA
BF	2	17854735	1	0.88889 - 1.11111	CT
BM	2	10414845	1	0.88889 - 1.11111	CT
KMP	2	15680110	1	0.88889 - 1.11111	CT
AC	2	11800564	1	0.88889 - 1.11111	CT
QS	2	8741750	1	0.88889 - 1.11111	CT
MP	2	15680110	1	0.88889 - 1.11111	CT
HOR	2	10569391	1	0.88889 - 1.11111	CT
BF	2	20463446	0	< 0.22222	AA
BM	2	11281722	0	< 0.22222	AA
KMP	2	14355828	0	< 0.22222	AA
AC	2	14355828	0	< 0.22222	AA
QS	2	8578915	0	< 0.22222	AA
MP	2	17293221	0	< 0.22222	AA
HOR	2	13068356	0	< 0.22222	AA
BF	2	19933173	1	0.88889 - 1.11111	TA
BM	2	11053520	1	0.88889 - 1.11111	TA
KMP	2	16222514	1	0.88889 - 1.11111	TA
AC	2	12026187	1	0.88889 - 1.11111	TA
QS	2	10413867	1	0.88889 - 1.11111	TA
MP	2	16222514	1	0.88889 - 1.11111	TA
HOR	2	13053065	1	0.88889 - 1.11111	TA
BF	2	20443367	0	< 0.22222	TT
BM	2	11271795	0	< 0.22222	TT
KMP	2	14355828	0	< 0.22222	TT
AC	2	14355828	0	< 0.22222	TT
QS	2	8556564	0	< 0.22222	TT
MP	2	17289336	0	< 0.22222	TT
HOR	2	13053065	0	< 0.22222	TT
BF	2	20175605	1	0.88889 - 1.11111	AT
BM	2	11191760	1	0.88889 - 1.11111	AT
KMP	2	15995949	1	0.88889 - 1.11111	AT
AC	2	12262664	1	0.88889 - 1.11111	AT
QS	2	10453213	1	0.88889 - 1.11111	AT
MP	2	15995949	1	0.88889 - 1.11111	AT
HOR	2	13068356	1	0.88889 - 1.11111	AT
BF	2	20463446	0	< 0.22222	AA
BM	2	11281722	0	< 0.22222	AA
KMP	2	14355828	0	< 0.22222	AA
AC	2	14355828	0	< 0.22222	AA
QS	2	8578915	0	< 0.22222	AA
MP	2	17293221	0	< 0.22222	AA
HOR	2	13068356	0	< 0.22222	AA
BF	2	20463446	0	< 0.22222	AA
BM	2	11281722	0	< 0.22222	AA
KMP	2	14355828	0	< 0.22222	AA
AC	2	14355828	0	< 0.22222	AA
QS	2	8578915	0	< 0.22222	AA
MP	2	17293221	0	< 0.22222	AA
HOR	2	13068356	0	< 0.22222	AA
BF	2	20443367	0	< 0.22222	TT
BM	2	11271795	0	< 0.22222	TT
KMP	2	14355828	0	< 0.22222	TT
AC	2	14355828	0	< 0.22222	TT
QS	2	8556564	0	< 0.22222	TT
MP	2	17289336	0	< 0.22222	TT
HOR	2	13053065	0	< 0.22222	TT
BF	2	20443367	0	< 0.22222	TT
BM	2	11271795	0	< 0.22222	TT
KMP	2	14355828	0	< 0.22222	TT
AC	2	14355828	0	< 0.22222	TT
QS	2	8556564	0	< 0.22222	TT
MP	2	17289336	0	< 0.22222	TT
HOR	2	13053065	0	< 0.22222	TT
BF	2	19933173	1	0.88889 - 1.11111	TA
BM	2	11053520	1	0.88889 - 1.11111	TA
KMP	2	16222514	1	0.88889 - 1.11111	TA
AC	2	12026187	1	0.88889 - 1.11111	TA
QS	2	10413867	1	0.88889 - 1.11111	TA
MP	2	16222514	1	0.88889 - 1.11111	TA
HOR	2	13053065	1	0.88889 - 1.11111	TA
BF	2	19671920	1	0.88889 - 1.11111	TC
BM	2	10108150	1	0.88889 - 1.11111	TC
KMP	2	16483767	1	0.88889 - 1.11111	TC
AC	2	12914615	1	0.88889 - 1.11111	TC
QS	2	9415381	1	0.88889 - 1.11111	TC
MP	2	16483767	1	0.88889 - 1.11111	TC
HOR	2	13053065	1	0.88889 - 1.11111	TC
BF	2	18083975	1	0.88889 - 1.11111	CA
BM	2	10567462	1	0.88889 - 1.11111	CA
KMP	2	15450870	1	0.88889 - 1.11111	CA
AC	2	12023777	1	0.88889 - 1.11111	CA
QS	2	8790515	1	0.88889 - 1.11111	CA
MP	2	15450870	1	0.88889 - 1.11111	CA
HOR	2	10569391	1	0.88889 - 1.11111	CA
BF	2	18083975	1	0.88889 - 1.11111	CA
BM	2	10567462	1	0.88889 - 1.11111	CA
KMP	2	15450870	1	0.88889 - 1.11111	CA
AC	2	12023777	1	0.88889 - 1.11111	CA
QS	2	8790515	1	0.88889 - 1.11111	CA
MP	2	15450870	1	0.88889 - 1.11111	CA
HOR	2	10569391	1	0.88889 - 1.11111	CA
BF	2	17561894	1	0.88889 - 1.11111	GC
BM	2	9398644	1	0.88889 - 1.11111	GC
KMP	2	15963050	1	0.88889 - 1.11111	GC
AC	2	12656051	1	0.88889 - 1.11111	GC
QS	2	7849961	1	0.88889 - 1.11111	GC
MP	2	15963050	1	0.88889 - 1.11111	GC
HOR	2	10564722	1	0.88889 - 1.11111	GC
BF	2	20463446	0	< 0.22222	AA
BM	2	11281722	0	< 0.22222	AA
KMP	2	14355828	0	< 0.22222	AA
AC	2	14355828	0	< 0.22222	AA
QS	2	8578915	0	< 0.22222	AA
MP	2	17293221	0	< 0.22222	AA
HOR	2	13068356	0	< 0.22222	AA
BF	2	20175605	1	0.88889 - 1.11111	AT
BM	2	11191760	1	0.88889 - 1.11111	AT
KMP	2	15995949	1	0.88889 - 1.11111	AT
AC	2	12262664	1	0.88889 - 1.11111	AT
QS	2	10453213	1	0.88889 - 1.11111	AT
MP	2	15995949	1	0.88889 - 1.11111	AT
HOR	2	13068356	1	0.88889 - 1.11111	AT
BF	2	17561894	1	0.88889 - 1.11111	GC
BM	2	9398644	1	0.88889 - 1.11111	GC
KMP	2	15963050	1	0.88889 - 1.11111	GC
AC	2	12656051	1	0.88889 - 1.11111	GC
QS	2	7849961	1	0.88889 - 1.11111	GC
MP	2	15963050	1	0.88889 - 1.11111	GC
HOR	2	10564722	1	0.88889 - 1.11111	GC
BF	2	19685213	1	0.88889 - 1.11111	AC
BM	2	10124114	1	0.88889 - 1.11111	AC
KMP	2	16486341	1	0.88889 - 1.11111	AC
AC	2	12915926	1	0.88889 - 1.11111	AC
QS	2	9456238	1	0.88889 - 1.11111	AC
MP	2	16486341	1	0.88889 - 1.11111	AC
HOR	2	13068356	1	0.88889 - 1.11111	AC
BF	2	17854735	1	0.88889 - 1.11111	CT
BM	2	10414845	1	0.88889 - 1.11111	CT
KMP	2	15680110	1	0.88889 - 1.11111	CT
AC	2	11800564	1	0.88889 - 1.11111	CT
QS	2	8741750	1	0.88889 - 1.11111	CT
MP	2	15680110	1	0.88889 - 1.11111	CT
HOR	2	10569391	1	0.88889 - 1.11111	CT
BF	2	20463446	0	< 0.22222	AA
BM	2	11281722	0	< 0.22222	AA
KMP	2	14355828	0	< 0.22222	AA
AC	2	14355828	0	< 0.22222	AA
QS	2	8578915	0	< 0.22222	AA
MP	2	17293221	0	< 0.22222	AA
HOR	2	13068356	0	< 0.22222	AA
BF	2	17854735	1	0.88889 - 1.11111	CT
BM	2	10414845	1	0.88889 - 1.11111	CT
KMP	2	15680110	1	0.88889 - 1.11111	CT
AC	2	11800564	1	0.88889 - 1.11111	CT
QS	2	8741750	1	0.88889 - 1.11111	CT
MP	2	15680110	1	0.88889 - 1.11111	CT
HOR	2	10569391	1	0.88889 - 1.11111	CT
BF	2	20443367	0	< 0.22222	TT
BM	2	11271795	0	< 0.22222	TT
KMP	2	14355828	0	< 0.22222	TT
AC	2	14355828	0	< 0.22222	TT
QS	2	8556564	0	< 0.22222	TT
MP	2	17289336	0	< 0.22222	TT
HOR	2	13053065	0	< 0.22222	TT
BF	2	20463446	0	< 0.22222	AA
BM	2	11281722	0	< 0.22222	AA
KMP	2	14355828	0	< 0.22222	AA
AC	2	14355828	0	< 0.22222	AA
QS	2	8578915	0	< 0.22222	AA
MP	2	17293221	0	< 0.22222	AA
HOR	2	13068356	0	< 0.22222	AA
BF	2	19927468	1	0.88889 - 1.11111	TG
BM	2	10279240	1	0.88889 - 1.11111	TG
KMP	2	16228219	1	0.88889 - 1.11111	TG
AC	2	13175211	1	0.88889 - 1.11111	TG
QS	2	9447692	1	0.88889 - 1.11111	TG
MP	2	16228219	1	0.88889 - 1.11111	TG
HOR	2	13053065	1	0.88889 - 1.11111	TG
BF	2	18083975	1	0.88889 - 1.11111	CA
BM	2	10567462	1	0.88889 - 1.11111	CA
KMP	2	15450870	1	0.88889 - 1.11111	CA
AC	2	12023777	1	0.88889 - 1.11111	CA
QS	2	8790515	1	0.88889 - 1.11111	CA
MP	2	15450870	1	0.88889 - 1.11111	CA
HOR	2	10569391	1	0.88889 - 1.11111	CA
BF	2	19685213	1	0.88889 - 1.11111	AC
BM	2	10124114	1	0.88889 - 1.11111	AC
KMP	2	16486341	1	0.88889 - 1.11111	AC
AC	2	12915926	1	0.88889 - 1.11111	AC
QS	2	9456238	1	0.88889 - 1.11111	AC
MP	2	16486341	1	0.88889 - 1.11111	AC
HOR	2	13068356	1	0.88889 - 1.11111	AC
BF	2	19927468	1	0.88889 - 1.11111	TG
BM	2	10279240	1	0.88889 - 1.11111	TG
KMP	2	16228219	1	0.88889 - 1.11111	TG
AC	2	13175211	1	0.88889 - 1.11111	TG
QS	2	9447692	1	0.88889 - 1.11111	TG
MP	2	16228219	1	0.88889 - 1.11111	TG
HOR	2	13053065	1	0.88889 - 1.11111	TG
BF	2	19933173	1	0.88889 - 1.11111	TA
BM	2	11053520	1	0.88889 - 1.11111	TA
KMP	2	16222514	1	0.88889 - 1.11111	TA
AC	2	12026187	1	0.88889 - 1.11111	TA
QS	2	10413867	1	0.88889 - 1.11111	TA
MP	2	16222514	1	0.88889 - 1.11111	TA
HOR	2	13053065	1	0.88889 - 1.11111	TA
BF	2	20463446	0	< 0.22222	AA
BM	2	11281722	0	< 0.22222	AA
KMP	2	14355828	0	< 0.22222	AA
AC	2	14355828	0	< 0.22222	AA
QS	2	8578915	0	< 0.22222	AA
MP	2	17293221	0	< 0.22222	AA
HOR	2	13068356	0	< 0.22222	AA
BF	2	19933173	1	0.88889 - 1.11111	TA
BM	2	11053520	1	0.88889 - 1.11111	TA
KMP	2	16222514	1	0.88889 - 1.11111	TA
AC	2	12026187	1	0.88889 - 1.11111	TA
QS	2	10413867	1	0.88889 - 1.11111	TA
MP	2	16222514	1	0.88889 - 1.11111	TA
HOR	2	13053065	1	0.88889 - 1.11111	TA
BF	2	20463446	0	< 0.22222	AA
BM	2	11281722	0	< 0.22222	AA
KMP	2	14355828	0	< 0.22222	AA
AC	2	14355828	0	< 0.22222	AA
QS	2	8578915	0	< 0.22222	AA
MP	2	17293221	0	< 0.22222	AA
HOR	2	13068356	0	< 0.22222	AA
BF	2	19671920	1	0.88889 - 1.11111	TC
BM	2	10108150	1	0.88889 - 1.11111	TC
KMP	2	16483767	1	0.88889 - 1.11111	TC
AC	2	12914615	1	0.88889 - 1.11111	TC
QS	2	9415381	1	0.88889 - 1.11111	TC
MP	2	16483767	1	0.88889 - 1.11111	TC
HOR	2	13053065	1	0.88889 - 1.11111	TC
BF	2	20463446	0	< 0.22222	AA
BM	2	11281722	0	< 0.22222	AA
KMP	2	14355828	0	< 0.22222	AA
AC	2	14355828	0	< 0.22222	AA
QS	2	8578915	0	< 0.22222	AA
MP	2	17293221	0	< 0.22222	AA
HOR	2	13068356	0	< 0.22222	AA
BF	2	19685213	1	0.88889 - 1.11111	AC
BM	2	10124114	1	0.88889 - 1.11111	AC
KMP	2	16486341	1	0.88889 - 1.11111	AC
AC	2	12915926	1	0.88889 - 1.11111	AC
QS	2	9456238	1	0.88889 - 1.11111	AC
MP	2	16486341	1	0.88889 - 1.11111	AC
HOR	2	13068356	1	0.88889 - 1.11111	AC
BF	2	19685213	1	0.88889 - 1.11111	AC
BM	2	10124114	1	0.88889 - 1.11111	AC
KMP	2	16486341	1	0.88889 - 1.11111	AC
AC	2	12915926	1	0.88889 - 1.11111	AC
QS	2	9456238	1	0.88889 - 1.11111	AC
MP	2	16486341	1	0.88889 - 1.11111	AC
HOR	2	13068356	1	0.88889 - 1.11111	AC
BF	2	18083975	1	0.88889 - 1.11111	CA
BM	2	10567462	1	0.88889 - 1.11111	CA
KMP	2	15450870	1	0.88889 - 1.11111	CA
AC	2	12023777	1	0.88889 - 1.11111	CA
QS	2	8790515	1	0.88889 - 1.11111	CA
MP	2	15450870	1	0.88889 - 1.11111	CA
HOR	2	10569391	1	0.88889 - 1.11111	CA
BF	2	17561894	1	0.88889 - 1.11111	GC
BM	2	9398644	1	0.88889 - 1.11111	GC
KMP	2	15963050	1	0.88889 - 1.11111	GC
AC	2	12656051	1	0.88889 - 1.11111	GC
QS	2	7849961	1	0.88889 - 1.11111	GC
MP	2	15963050	1	0.88889 - 1.11111	GC
HOR	2	10564722	1	0.88889 - 1.11111	GC
BF	2	17821047	1	0.88889 - 1.11111	GA
BM	2	10385470	1	0.88889 - 1.11111	GA
KMP	2	15703897	1	0.88889 - 1.11111	GA
AC	2	11765524	1	0.88889 - 1.11111	GA
QS	2	8743975	1	0.88889 - 1.11111	GA
MP	2	15703897	1	0.88889 - 1.11111	GA
HOR	2	10564722	1	0.88889 - 1.11111	GA
BF	2	19671920	1	0.88889 - 1.11111	TC
BM	2	10108150	1	0.88889 - 1.11111	TC
KMP	2	16483767	1	0.88889 - 1.11111	TC
AC	2	12914615	1	0.88889 - 1.11111	TC
QS	2	9415381	1	0.88889 - 1.11111	TC
MP	2	16483767	1	0.88889 - 1.11111	TC
HOR	2	13053065	1	0.88889 - 1.11111	TC
BF	2	17523845	0	< 0.22222	CC
BM	2	9361136	0	< 0.22222	CC
KMP	2	14355828	0	< 0.22222	CC
AC	2	14355828	0	< 0.22222	CC
QS	2	6648168	0	< 0.22222	CC
MP	2	16515282	0	< 0.22222	CC
HOR	2	10569391	0	< 0.22222	CC
BF	2	19711574	1	0.88889 - 1.11111	AG
BM	2	10131654	1	0.88889 - 1.11111	AG
KMP	2	16459980	1	0.88889 - 1.11111	AG
AC	2	12947335	1	0.88889 - 1.11111	AG
QS	2	9409476	1	0.88889 - 1.11111	AG
MP	2	16459980	1	0.88889 - 1.11111	AG
HOR	2	13068356	1	0.88889 - 1.11111	AG
BF	2	17523845	0	< 0.22222	CC
BM	2	9361136	0	< 0.22222	CC
KMP	2	14355828	0	< 0.22222	CC
AC	2	14355828	0	< 0.22222	CC
QS	2	6648168	0	< 0.22222	CC
MP	2	16515282	0	< 0.22222	CC
HOR	2	10569391	0	< 0.22222	CC
BF	2	17561894	1	0.88889 - 1.11111	GC
BM	2	9398644	1	0.88889 - 1.11111	GC
KMP	2	15963050	1	0.88889 - 1.11111	GC
AC	2	12656051	1	0.88889 - 1.11111	GC
QS	2	7849961	1	0.88889 - 1.11111	GC
MP	2	15963050	1	0.88889 - 1.11111	GC
HOR	2	10564722	1	0.88889 - 1.11111	GC
BF	2	20443367	0	< 0.22222	TT
BM	2	11271795	0	< 0.22222	TT
KMP	2	14355828	0	< 0.22222	TT
AC	2	14355828	0	< 0.22222	TT
QS	2	8556564	0	< 0.22222	TT
MP	2	17289336	0	< 0.22222	TT
HOR	2	13053065	0	< 0.22222	TT
BF	2	19711574	1	0.88889 - 1.11111	AG
BM	2	10131654	1	0.88889 - 1.11111	AG
KMP	2	16459980	1	0.88889 - 1.11111	AG
AC	2	12947335	1	0.88889 - 1.11111	AG
QS	2	9409476	1	0.88889 - 1.11111	AG
MP	2	16459980	1	0.88889 - 1.11111	AG
HOR	2	13068356	1	0.88889 - 1.11111	AG
BF	2	19685213	1	0.88889 - 1.11111	AC
BM	2	10124114	1	0.88889 - 1.11111	AC
KMP	2	16486341	1	0.88889 - 1.11111	AC
AC	2	12915926	1	0.88889 - 1.11111	AC
QS	2	9456238	1	0.88889 - 1.11111	AC
MP	2	16486341	1	0.88889 - 1.11111	AC
HOR	2	13068356	1	0.88889 - 1.11111	AC
BF	2	19927468	1	0.88889 - 1.11111	TG
BM	2	10279240	1	0.88889 - 1.11111	TG
KMP	2	16228219	1	0.88889 - 1.11111	TG
AC	2	13175211	1	0.88889 - 1.11111	TG
QS	2	9447692	1	0.88889 - 1.11111	TG
MP	2	16228219	1	0.88889 - 1.11111	TG
HOR	2	13053065	1	0.88889 - 1.11111	TG
BF	2	19671920	1	0.88889 - 1.11111	TC
BM	2	10108150	1	0.88889 - 1.11111	TC
KMP	2	16483767	1	0.88889 - 1.11111	TC
AC	2	12914615	1	0.88889 - 1.11111	TC
QS	2	9415381	1	0.88889 - 1.11111	TC
MP	2	16483767	1	0.88889 - 1.11111	TC
HOR	2	13053065	1	0.88889 - 1.11111	TC
BF	2	18083975	1	0.88889 - 1.11111	CA
BM	2	10567462	1	0.88889 - 1.11111	CA
KMP	2	15450870	1	0.88889 - 1.11111	CA
AC	2	12023777	1	0.88889 - 1.11111	CA
QS	2	8790515	1	0.88889 - 1.11111	CA
MP	2	15450870	1	0.88889 - 1.11111	CA
HOR	2	10569391	1	0.88889 - 1.11111	CA
BF	2	19933173	1	0.88889 - 1.11111	TA
BM	2	11053520	1	0.88889 - 1.11111	TA
KMP	2	16222514	1	0.88889 - 1.11111	TA
AC	2	12026187	1	0.88889 - 1.11111	TA
QS	2	10413867	1	0.88889 - 1.11111	TA
MP	2	16222514	1	0.88889 - 1.11111	TA
HOR	2	13053065	1	0.88889 - 1.11111	TA
BF	2	19711574	1	0.88889 - 1.11111	AG
BM	2	10131654	1	0.88889 - 1.11111	AG
KMP	2	16459980	1	0.88889 - 1.11111	AG
AC	2	12947335	1	0.88889 - 1.11111	AG
QS	2	9409476	1	0.88889 - 1.11111	AG
MP	2	16459980	1	0.88889 - 1.11111	AG
HOR	2	13068356	1	0.88889 - 1.11111	AG
BF	2	17815953	1	0.88889 - 1.11111	GT
BM	2	10383035	1	0.88889 - 1.11111	GT
KMP	2	15708991	1	0.88889 - 1.11111	GT
AC	2	11766456	1	0.88889 - 1.11111	GT
QS	2	8745904	1	0.88889 - 1.11111	GT
MP	2	15708991	1	0.88889 - 1.11111	GT
HOR	2	10564722	1	0.88889 - 1.11111	GT
BF	2	20175605	1	0.88889 - 1.11111	AT
BM	2	11191760	1	0.88889 - 1.11111	AT
KMP	2	15995949	1	0.88889 - 1.11111	AT
AC	2	12262664	1	0.88889 - 1.11111	AT
QS	2	10453213	1	0.88889 - 1.11111	AT
MP	2	15995949	1	0.88889 - 1.11111	AT
HOR	2	13068356	1	0.88889 - 1.11111	AT
BF	2	20463446	0	< 0.22222	AA
BM	2	11281722	0	< 0.22222	AA
KMP	2	14355828	0	< 0.22222	AA
AC	2	14355828	0	< 0.22222	AA
QS	2	8578915	0	< 0.22222	AA
MP	2	17293221	0	< 0.22222	AA
HOR	2	13068356	0	< 0.22222	AA
BF	2	17854735	1	0.88889 - 1.11111	CT
BM	2	10414845	1	0.88889 - 1.11111	CT
KMP	2	15680110	1	0.88889 - 1.11111	CT
AC	2	11800564	1	0.88889 - 1.11111	CT
QS	2	8741750	1	0.88889 - 1.11111	CT
MP	2	15680110	1	0.88889 - 1.11111	CT
HOR	2	10569391	1	0.88889 - 1.11111	CT
BF	2	19711574	1	0.88889 - 1.11111	AG
BM	2	10131654	1	0.88889 - 1.11111	AG
KMP	2	16459980	1	0.88889 - 1.11111	AG
AC	2	12947335	1	0.88889 - 1.11111	AG
QS	2	9409476	1	0.88889 - 1.11111	AG
MP	2	16459980	1	0.88889 - 1.11111	AG
HOR	2	13068356	1	0.88889 - 1.11111	AG
BF	2	20443367	0	< 0.22222	TT
BM	2	11271795	0	< 0.22222	TT
KMP	2	14355828	0	< 0.22222	TT
AC	2	14355828	0	< 0.22222	TT
QS	2	8556564	0	< 0.22222	TT
MP	2	17289336	0	< 0.22222	TT
HOR	2	13053065	0	< 0.22222	TT
BF	2	17854735	1	0.88889 - 1.11111	CT
BM	2	10414845	1	0.88889 - 1.11111	CT
KMP	2	15680110	1	0.88889 - 1.11111	CT
AC	2	11800564	1	0.88889 - 1.11111	CT
QS	2	8741750	1	0.88889 - 1.11111	CT
MP	2	15680110	1	0.88889 - 1.11111	CT
HOR	2	10569391	1	0.88889 - 1.11111	CT
BF	2	19711574	1	0.88889 - 1.11111	AG
BM	2	10131654	1	0.88889 - 1.11111	AG
KMP	2	16459980	1	0.88889 - 1.11111	AG
AC	2	12947335	1	0.88889 - 1.11111	AG
QS	2	9409476	1	0.88889 - 1.11111	AG
MP	2	16459980	1	0.88889 - 1.11111	AG
HOR	2	13068356	1	0.88889 - 1.11111	AG
BF	2	17854735	1	0.88889 - 1.11111	CT
BM	2	10414845	1	0.88889 - 1.11111	CT
KMP	2	15680110	1	0.88889 - 1.11111	CT
AC	2	11800564	1	0.88889 - 1.11111	CT
QS	2	8741750	1	0.88889 - 1.11111	CT
MP	2	15680110	1	0.88889 - 1.11111	CT
HOR	2	10569391	1	0.88889 - 1.11111	CT
BF	2	19711574	1	0.88889 - 1.11111	AG
BM	2	10131654	1	0.88889 - 1.11111	AG
KMP	2	16459980	1	0.88889 - 1.11111	AG
AC	2	12947335	1	0.88889 - 1.11111	AG
QS	2	9409476	1	0.88889 - 1.11111	AG
MP	2	16459980	1	0.88889 - 1.11111	AG
HOR	2	13068356	1	0.88889 - 1.11111	AG
BF	2	20443367	0	< 0.22222	TT
BM	2	11271795	0	< 0.22222	TT
KMP	2	14355828	0	< 0.22222	TT
AC	2	14355828	0	< 0.22222	TT
QS	2	8556564	0	< 0.22222	TT
MP	2	17289336	0	< 0.22222	TT
HOR	2	13053065	0	< 0.22222	TT
BF	2	17854735	1	0.88889 - 1.11111	CT
BM	2	10414845	1	0.88889 - 1.11111	CT
KMP	2	15680110	1	0.88889 - 1.11111	CT
AC	2	11800564	1	0.88889 - 1.11111	CT
QS	2	8741750	1	0.88889 - 1.11111	CT
MP	2	15680110	1	0.88889 - 1.11111	CT
HOR	2	10569391	1	0.88889 - 1.11111	CT
BF	2	17854735	1	0.88889 - 1.11111	CT
BM	2	10414845	1	0.88889 - 1.11111	CT
KMP	2	15680110	1	0.88889 - 1.11111	CT
AC	2	11800564	1	0.88889 - 1.11111	CT
QS	2	8741750	1	0.88889 - 1.11111	CT
MP	2	15680110	1	0.88889 - 1.11111	CT
HOR	2	10569391	1	0.88889 - 1.11111	CT
BF	2	20443367	0	< 0.22222	TT
BM	2	11271795	0	< 0.22222	TT
KMP	2	14355828	0	< 0.22222	TT
AC	2	14355828	0	< 0.22222	TT
QS	2	8556564	0	< 0.22222	TT
MP	2	17289336	0	< 0.22222	TT
HOR	2	13053065	0	< 0.22222	TT
BF	2	17821047	1	0.88889 - 1.11111	GA
BM	2	10385470	1	0.88889 - 1.11111	GA
KMP	2	15703897	1	0.88889 - 1.11111	GA
AC	2	11765524	1	0.88889 - 1.11111	GA
QS	2	8743975	1	0.88889 - 1.11111	GA
MP	2	15703897	1	0.88889 - 1.11111	GA
HOR	2	10564722	1	0.88889 - 1.11111	GA
BF	2	19711574	1	0.88889 - 1.11111	AG
BM	2	10131654	1	0.88889 - 1.11111	AG
KMP	2	16459980	1	0.88889 - 1.11111	AG
AC	2	12947335	1	0.88889 - 1.11111	AG
QS	2	9409476	1	0.88889 - 1.11111	AG
MP	2	16459980	1	0.88889 - 1.11111	AG
HOR	2	13068356	1	0.88889 - 1.11111	AG
BF	2	18083975	1	0.88889 - 1.11111	CA
BM	2	10567462	1	0.88889 - 1.11111	CA
KMP	2	15450870	1	0.88889 - 1.11111	CA
AC	2	12023777	1	0.88889 - 1.11111	CA
QS	2	8790515	1	0.88889 - 1.11111	CA
MP	2	15450870	1	0.88889 - 1.11111	CA
HOR	2	10569391	1	0.88889 - 1.11111	CA
BF	2	19927468	1	0.88889 - 1.11111	TG
BM	2	10279240	1	0.88889 - 1.11111	TG
KMP	2	16228219	1	0.88889 - 1.11111	TG
AC	2	13175211	1	0.88889 - 1.11111	TG
QS	2	9447692	1	0.88889 - 1.11111	TG
MP	2	16228219	1	0.88889 - 1.11111	TG
HOR	2	13053065	1	0.88889 - 1.11111	TG
BF	2	20463446	0	< 0.22222	AA
BM	2	11281722	0	< 0.22222	AA
KMP	2	14355828	0	< 0.22222	AA
AC	2	14355828	0	< 0.22222	AA
QS	2	8578915	0	< 0.22222	AA
MP	2	17293221	0	< 0.22222	AA
HOR	2	13068356	0	< 0.22222	AA
BF	2	19685213	1	0.88889 - 1.11111	AC
BM	2	10124114	1	0.88889 - 1.11111	AC
KMP	2	16486341	1	0.88889 - 1.11111	AC
AC	2	12915926	1	0.88889 - 1.11111	AC
QS	2	9456238	1	0.88889 - 1.11111	AC
MP	2	16486341	1	0.88889 - 1.11111	AC
HOR	2	13068356	1	0.88889 - 1.11111	AC
BF	2	19711574	1	0.88889 - 1.11111	AG
BM	2	10131654	1	0.88889 - 1.11111	AG
KMP	2	16459980	1	0.88889 - 1.11111	AG
AC	2	12947335	1	0.88889 - 1.11111	AG
QS	2	9409476	1	0.88889 - 1.11111	AG
MP	2	16459980	1	0.88889 - 1.11111	AG
HOR	2	13068356	1	0.88889 - 1.11111	AG
BF	2	17519723	0	< 0.22222	GG
BM	2	9361151	0	< 0.22222	GG
KMP	2	14355829	0	< 0.22222	GG
AC	2	14355829	0	< 0.22222	GG
QS	2	6645365	0	< 0.22222	GG
MP	2	16510057	0	< 0.22222	GG
HOR	2	10564722	0	< 0.22222	GG
BF	2	19927468	1	0.88889 - 1.11111	TG
BM	2	10279240	1	0.88889 - 1.11111	TG
KMP	2	16228219	1	0.88889 - 1.11111	TG
AC	2	13175211	1	0.88889 - 1.11111	TG
QS	2	9447692	1	0.88889 - 1.11111	TG
MP	2	16228219	1	0.88889 - 1.11111	TG
HOR	2	13053065	1	0.88889 - 1.11111	TG
BF	2	19933173	1	0.88889 - 1.11111	TA
BM	2	11053520	1	0.88889 - 1.11111	TA
KMP	2	16222514	1	0.88889 - 1.11111	TA
AC	2	12026187	1	0.88889 - 1.11111	TA
QS	2	10413867	1	0.88889 - 1.11111	TA
MP	2	16222514	1	0.88889 - 1.11111	TA
HOR	2	13053065	1	0.88889 - 1.11111	TA
BF	2	17815953	1	0.88889 - 1.11111	GT
BM	2	10383035	1	0.88889 - 1.11111	GT
KMP	2	15708991	1	0.88889 - 1.11111	GT
AC	2	11766456	1	0.88889 - 1.11111	GT
QS	2	8745904	1	0.88889 - 1.11111	GT
MP	2	15708991	1	0.88889 - 1.11111	GT
HOR	2	10564722	1	0.88889 - 1.11111	GT
BF	2	20443367	0	< 0.22222	TT
BM	2	11271795	0	< 0.22222	TT
KMP	2	14355828	0	< 0.22222	TT
AC	2	14355828	0	< 0.22222	TT
QS	2	8556564	0	< 0.22222	TT
MP	2	17289336	0	< 0.22222	TT
HOR	2	13053065	0	< 0.22222	TT
BF	2	19933173	1	0.88889 - 1.11111	TA
BM	2	11053520	1	0.88889 - 1.11111	TA
KMP	2	16222514	1	0.88889 - 1.11111	TA
AC	2	12026187	1	0.88889 - 1.11111	TA
QS	2	10413867	1	0.88889 - 1.11111	TA
MP	2	16222514	1	0.88889 - 1.11111	TA
HOR	2	13053065	1	0.88889 - 1.11111	TA
BF	2	20463446	0	< 0.22222	AA
BM	2	11281722	0	< 0.22222	AA
KMP	2	14355828	0	< 0.22222	AA
AC	2	14355828	0	< 0.22222	AA
QS	2	8578915	0	< 0.22222	AA
MP	2	17293221	0	< 0.22222	AA
HOR	2	13068356	0	< 0.22222	AA
BF	2	20175605	1	0.88889 - 1.11111	AT
BM	2	11191760	1	0.88889 - 1.11111	AT
KMP	2	15995949	1	0.88889 - 1.11111	AT
AC	2	12262664	1	0.88889 - 1.11111	AT
QS	2	10453213	1	0.88889 - 1.11111	AT
MP	2	15995949	1	0.88889 - 1.11111	AT
HOR	2	13068356	1	0.88889 - 1.11111	AT
BF	2	20175605	1	0.88889 - 1.11111	AT
BM	2	11191760	1	0.88889 - 1.11111	AT
KMP	2	15995949	1	0.88889 - 1.11111	AT
AC	2	12262664	1	0.88889 - 1.11111	AT
QS	2	10453213	1	0.88889 - 1.11111	AT
MP	2	15995949	1	0.88889 - 1.11111	AT
HOR	2	13068356	1	0.88889 - 1.11111	AT
BF	2	20463446	0	< 0.22222	AA
BM	2	11281722	0	< 0.22222	AA
KMP	2	14355828	0	< 0.22222	AA
AC	2	14355828	0	< 0.22222	AA
QS	2	8578915	0	< 0.22222	AA
MP	2	17293221	0	< 0.22222	AA
HOR	2	13068356	0	< 0.22222	AA
BF	2	19933173	1	0.88889 - 1.11111	TA
BM	2	11053520	1	0.88889 - 1.11111	TA
KMP	2	16222514	1	0.88889 - 1.11111	TA
AC	2	12026187	1	0.88889 - 1.11111	TA
QS	2	10413867	1	0.88889 - 1.11111	TA
MP	2	16222514	1	0.88889 - 1.11111	TA
HOR	2	13053065	1	0.88889 - 1.11111	TA
BF	2	19711574	1	0.88889 - 1.11111	AG
BM	2	10131654	1	0.88889 - 1.11111	AG
KMP	2	16459980	1	0.88889 - 1.11111	AG
AC	2	12947335	1	0.88889 - 1.11111	AG
QS	2	9409476	1	0.88889 - 1.11111	AG
MP	2	16459980	1	0.88889 - 1.11111	AG
HOR	2	13068356	1	0.88889 - 1.11111	AG
BF	2	18083975	1	0.88889 - 1.11111	CA
BM	2	10567462	1	0.88889 - 1.11111	CA
KMP	2	15450870	1	0.88889 - 1.11111	CA
AC	2	12023777	1	0.88889 - 1.11111	CA
QS	2	8790515	1	0.88889 - 1.11111	CA
MP	2	15450870	1	0.88889 - 1.11111	CA
HOR	2	10569391	1	0.88889 - 1.11111	CA
BF	2	17561894	1	0.88889 - 1.11111	GC
BM	2	9398644	1	0.88889 - 1.11111	GC
KMP	2	15963050	1	0.88889 - 1.11111	GC
AC	2	12656051	1	0.88889 - 1.11111	GC
QS	2	7849961	1	0.88889 - 1.11111	GC
MP	2	15963050	1	0.88889 - 1.11111	GC
HOR	2	10564722	1	0.88889 - 1.11111	GC
BF	2	17519723	0	< 0.22222	GG
BM	2	9361151	0	< 0.22222	GG
KMP	2	14355829	0	< 0.22222	GG
AC	2	14355829	0	< 0.22222	GG
QS	2	6645365	0	< 0.22222	GG
MP	2	16510057	0	< 0.22222	GG
HOR	2	10564722	0	< 0.22222	GG
BF	2	20443367	0	< 0.22222	TT
BM	2	11271795	0	< 0.22222	TT
KMP	2	14355828	0	< 0.22222	TT
AC	2	14355828	0	< 0.22222	TT
QS	2	8556564	0	< 0.22222	TT
MP	2	17289336	0	< 0.22222	TT
HOR	2	13053065	0	< 0.22222	TT
BF	2	19927468	1	0.88889 - 1.11111	TG
BM	2	10279240	1	0.88889 - 1.11111	TG
KMP	2	16228219	1	0.88889 - 1.11111	TG
AC	2	13175211	1	0.88889 - 1.11111	TG
QS	2	9447692	1	0.88889 - 1.11111	TG
MP	2	16228219	1	0.88889 - 1.11111	TG
HOR	2	13053065	1	0.88889 - 1.11111	TG
BF	2	20443367	0	< 0.22222	TT
BM	2	11271795	0	< 0.22222	TT
KMP	2	14355828	0	< 0.22222	TT
AC	2	14355828	0	< 0.22222	TT
QS	2	8556564	0	< 0.22222	TT
MP	2	17289336	0	< 0.22222	TT
HOR	2	13053065	0	< 0.22222	TT
BF	2	19685213	1	0.88889 - 1.11111	AC
BM	2	10124114	1	0.88889 - 1.11111	AC
KMP	2	16486341	1	0.88889 - 1.11111	AC
AC	2	12915926	1	0.88889 - 1.11111	AC
QS	2	9456238	1	0.88889 - 1.11111	AC
MP	2	16486341	1	0.88889 - 1.11111	AC
HOR	2	13068356	1	0.88889 - 1.11111	AC
BF	2	19671920	1	0.88889 - 1.11111	TC
BM	2	10108150	1	0.88889 - 1.11111	TC
KMP	2	16483767	1	0.88889 - 1.11111	TC
AC	2	12914615	1	0.88889 - 1.11111	TC
QS	2	9415381	1	0.88889 - 1.11111	TC
MP	2	16483767	1	0.88889 - 1.11111	TC
HOR	2	13053065	1	0.88889 - 1.11111	TC
BF	2	20443367	0	< 0.22222	TT
BM	2	11271795	0	< 0.22222	TT
KMP	2	14355828	0	< 0.22222	TT
AC	2	14355828	0	< 0.22222	TT
QS	2	8556564	0	< 0.22222	TT
MP	2	17289336	0	< 0.22222	TT
HOR	2	13053065	0	< 0.22222	TT
BF	2	19671920	1	0.88889 - 1.11111	TC
BM	2	10108150	1	0.88889 - 1.11111	TC
KMP	2	16483767	1	0.88889 - 1.11111	TC
AC	2	12914615	1	0.88889 - 1.11111	TC
QS	2	9415381	1	0.88889 - 1.11111	TC
MP	2	16483767	1	0.88889 - 1.11111	TC
HOR	2	13053065	1	0.88889 - 1.11111	TC
BF	2	18083975	1	0.88889 - 1.11111	CA
BM	2	10567462	1	0.88889 - 1.11111	CA
KMP	2	15450870	1	0.88889 - 1.11111	CA
AC	2	12023777	1	0.88889 - 1.11111	CA
QS	2	8790515	1	0.88889 - 1.11111	CA
MP	2	15450870	1	0.88889 - 1.11111	CA
HOR	2	10569391	1	0.88889 - 1.11111	CA
BF	2	17561894	1	0.88889 - 1.11111	GC
BM	2	9398644	1	0.88889 - 1.11111	GC
KMP	2	15963050	1	0.88889 - 1.11111	GC
AC	2	12656051	1	0.88889 - 1.11111	GC
QS	2	7849961	1	0.88889 - 1.11111	GC
MP	2	15963050	1	0.88889 - 1.11111	GC
HOR	2	10564722	1	0.88889 - 1.11111	GC
BF	2	19671920	1	0.88889 - 1.11111	TC
BM	2	10108150	1	0.88889 - 1.11111	TC
KMP	2	16483767	1	0.88889 - 1.11111	TC
AC	2	12914615	1	0.88889 - 1.11111	TC
QS	2	9415381	1	0.88889 - 1.11111	TC
MP	2	16483767	1	0.88889 - 1.11111	TC
HOR	2	13053065	1	0.88889 - 1.11111	TC
BF	2	17821047	1	0.88889 - 1.11111	GA
BM	2	10385470	1	0.88889 - 1.11111	GA
KMP	2	15703897	1	0.88889 - 1.11111	GA
AC	2	11765524	1	0.88889 - 1.11111	GA
QS	2	8743975	1	0.88889 - 1.11111	GA
MP	2	15703897	1	0.88889 - 1.11111	GA
HOR	2	10564722	1	0.88889 - 1.11111	GA
BF	2	17279433	1	0.88889 - 1.11111	CG
BM	2	9184832	1	0.88889 - 1.11111	CG
KMP	2	16255412	1	0.88889 - 1.11111	CG
AC	2	12373964	1	0.88889 - 1.11111	CG
QS	2	7814927	1	0.88889 - 1.11111	CG
MP	2	16255412	1	0.88889 - 1.11111	CG
HOR	2	10569391	1	0.88889 - 1.11111	CG
BF	2	20175605	1	0.88889 - 1.11111	AT
BM	2	11191760	1	0.88889 - 1.11111	AT
KMP	2	15995949	1	0.88889 - 1.11111	AT
AC	2	12262664	1	0.88889 - 1.11111	AT
QS	2	10453213	1	0.88889 - 1.11111	AT
MP	2	15995949	1	0.88889 - 1.11111	AT
HOR	2	13068356	1	0.88889 - 1.11111	AT
BF	2	17279433	1	0.88889 - 1.11111	CG
BM	2	9184832	1	0.88889 - 1.11111	CG
KMP	2	16255412	1	0.88889 - 1.11111	CG
AC	2	12373964	1	0.88889 - 1.11111	CG
QS	2	7814927	1	0.88889 - 1.11111	CG
MP	2	16255412	1	0.88889 - 1.11111	CG
HOR	2	10569391	1	0.88889 - 1.11111	CG
BF	2	17821047	1	0.88889 - 1.11111	GA
BM	2	10385470	1	0.88889 - 1.11111	GA
KMP	2	15703897	1	0.88889 - 1.11111	GA
AC	2	11765524	1	0.88889 - 1.11111	GA
QS	2	8743975	1	0.88889 - 1.11111	GA
MP	2	15703897	1	0.88889 - 1.11111	GA
HOR	2	10564722	1	0.88889 - 1.11111	GA
BF	2	19671920	1	0.88889 - 1.11111	TC
BM	2	10108150	1	0.88889 - 1.11111	TC
KMP	2	16483767	1	0.88889 - 1.11111	TC
AC	2	12914615	1	0.88889 - 1.11111	TC
QS	2	9415381	1	0.88889 - 1.11111	TC
MP	2	16483767	1	0.88889 - 1.11111	TC
HOR	2	13053065	1	0.88889 - 1.11111	TC
BF	2	20443367	0	< 0.22222	TT
BM	2	11271795	0	< 0.22222	TT
KMP	2	14355828	0	< 0.22222	TT
AC	2	14355828	0	< 0.22222	TT
QS	2	8556564	0	< 0.22222	TT
MP	2	17289336	0	< 0.22222	TT
HOR	2	13053065	0	< 0.22222	TT
BF	2	19671920	1	0.88889 - 1.11111	TC
BM	2	10108150	1	0.88889 - 1.11111	TC
KMP	2	16483767	1	0.88889 - 1.11111	TC
AC	2	12914615	1	0.88889 - 1.11111	TC
QS	2	9415381	1	0.88889 - 1.11111	TC
MP	2	16483767	1	0.88889 - 1.11111	TC
HOR	2	13053065	1	0.88889 - 1.11111	TC
BF	2	17821047	1	0.88889 - 1.11111	GA
BM	2	10385470	1	0.88889 - 1.11111	GA
KMP	2	15703897	1	0.88889 - 1.11111	GA
AC	2	11765524	1	0.88889 - 1.11111	GA
QS	2	8743975	1	0.88889 - 1.11111	GA
MP	2	15703897	1	0.88889 - 1.11111	GA
HOR	2	10564722	1	0.88889 - 1.11111	GA
BF	2	19933173	1	0.88889 - 1.11111	TA
BM	2	11053520	1	0.88889 - 1.11111	TA
KMP	2	16222514	1	0.88889 - 1.11111	TA
AC	2	12026187	1	0.88889 - 1.11111	TA
QS	2	10413867	1	0.88889 - 1.11111	TA
MP	2	16222514	1	0.88889 - 1.11111	TA
HOR	2	13053065	1	0.88889 - 1.11111	TA
BF	2	20443367	0	< 0.22222	TT
BM	2	11271795	0	< 0.22222	TT
KMP	2	14355828	0	< 0.22222	TT
AC	2	14355828	0	< 0.22222	TT
QS	2	8556564	0	< 0.22222	TT
MP	2	17289336	0	< 0.22222	TT
HOR	2	13053065	0	< 0.22222	TT
BF	2	19711574	1	0.88889 - 1.11111	AG
BM	2	10131654	1	0.88889 - 1.11111	AG
KMP	2	16459980	1	0.88889 - 1.11111	AG
AC	2	12947335	1	0.88889 - 1.11111	AG
QS	2	9409476	1	0.88889 - 1.11111	AG
MP	2	16459980	1	0.88889 - 1.11111	AG
HOR	2	13068356	1	0.88889 - 1.11111	AG
BF	2	17854735	1	0.88889 - 1.11111	CT
BM	2	10414845	1	0.88889 - 1.11111	CT
KMP	2	15680110	1	0.88889 - 1.11111	CT
AC	2	11800564	1	0.88889 - 1.11111	CT
QS	2	8741750	1	0.88889 - 1.11111	CT
MP	2	15680110	1	0.88889 - 1.11111	CT
HOR	2	10569391	1	0.88889 - 1.11111	CT
BF	2	19927468	1	0.88889 - 1.11111	TG
BM	2	10279240	1	0.88889 - 1.11111	TG
KMP	2	16228219	1	0.88889 - 1.11111	TG
AC	2	13175211	1	0.88889 - 1.11111	TG
QS	2	9447692	1	0.88889 - 1.11111	TG
MP	2	16228219	1	0.88889 - 1.11111	TG
HOR	2	13053065	1	0.88889 - 1.11111	TG
BF	2	20443367	0	< 0.22222	TT
BM	2	11271795	0	< 0.22222	TT
KMP	2	14355828	0	< 0.22222	TT
AC	2	14355828	0	< 0.22222	TT
QS	2	8556564	0	< 0.22222	TT
MP	2	17289336	0	< 0.22222	TT
HOR	2	13053065	0	< 0.22222	TT
BF	2	19671920	1	0.88889 - 1.11111	TC
BM	2	10108150	1	0.88889 - 1.11111	TC
KMP	2	16483767	1	0.88889 - 1.11111	TC
AC	2	12914615	1	0.88889 - 1.11111	TC
QS	2	9415381	1	0.88889 - 1.11111	TC
MP	2	16483767	1	0.88889 - 1.11111	TC
HOR	2	13053065	1	0.88889 - 1.11111	TC
BF	2	19671920	1	0.88889 - 1.11111	TC
BM	2	10108150	1	0.88889 - 1.11111	TC
KMP	2	16483767	1	0.88889 - 1.11111	TC
AC	2	12914615	1	0.88889 - 1.11111	TC
QS	2	9415381	1	0.88889 - 1.11111	TC
MP	2	16483767	1	0.88889 - 1.11111	TC
HOR	2	13053065	1	0.88889 - 1.11111	TC
BF	2	17519723	0	< 0.22222	GG
BM	2	9361151	0	< 0.22222	GG
KMP	2	14355829	0	< 0.22222	GG
AC	2	14355829	0	< 0.22222	GG
QS	2	6645365	0	< 0.22222	GG
MP	2	16510057	0	< 0.22222	GG
HOR	2	10564722	0	< 0.22222	GG
BF	2	18083975	1	0.88889 - 1.11111	CA
BM	2	10567462	1	0.88889 - 1.11111	CA
KMP	2	15450870	1	0.88889 - 1.11111	CA
AC	2	12023777	1	0.88889 - 1.11111	CA
QS	2	8790515	1	0.88889 - 1.11111	CA
MP	2	15450870	1	0.88889 - 1.11111	CA
HOR	2	10569391	1	0.88889 - 1.11111	CA
BF	2	17854735	1	0.88889 - 1.11111	CT
BM	2	10414845	1	0.88889 - 1.11111	CT
KMP	2	15680110	1	0.88889 - 1.11111	CT
AC	2	11800564	1	0.88889 - 1.11111	CT
QS	2	8741750	1	0.88889 - 1.11111	CT
MP	2	15680110	1	0.88889 - 1.11111	CT
HOR	2	10569391	1	0.88889 - 1.11111	CT
BF	2	20463446	0	< 0.22222	AA
BM	2	11281722	0	< 0.22222	AA
KMP	2	14355828	0	< 0.22222	AA
AC	2	14355828	0	< 0.22222	AA
QS	2	8578915	0	< 0.22222	AA
MP	2	17293221	0	< 0.22222	AA
HOR	2	13068356	0	< 0.22222	AA
BF	2	19927468	1	0.88889 - 1.11111	TG
BM	2	10279240	1	0.88889 - 1.11111	TG
KMP	2	16228219	1	0.88889 - 1.11111	TG
AC	2	13175211	1	0.88889 - 1.11111	TG
QS	2	9447692	1	0.88889 - 1.11111	TG
MP	2	16228219	1	0.88889 - 1.11111	TG
HOR	2	13053065	1	0.88889 - 1.11111	TG
BF	2	19933173	1	0.88889 - 1.11111	TA
BM	2	11053520	1	0.88889 - 1.11111	TA
KMP	2	16222514	1	0.88889 - 1.11111	TA
AC	2	12026187	1	0.88889 - 1.11111	TA
QS	2	10413867	1	0.88889 - 1.11111	TA
MP	2	16222514	1	0.88889 - 1.11111	TA
HOR	2	13053065	1	0.88889 - 1.11111	TA
BF	2	20443367	0	< 0.22222	TT
BM	2	11271795	0	< 0.22222	TT
KMP	2	14355828	0	< 0.22222	TT
AC	2	14355828	0	< 0.22222	TT
QS	2	8556564	0	< 0.22222	TT
MP	2	17289336	0	< 0.22222	TT
HOR	2	13053065	0	< 0.22222	TT
BF	2	17854735	1	0.88889 - 1.11111	CT
BM	2	10414845	1	0.88889 - 1.11111	CT
KMP	2	15680110	1	0.88889 - 1.11111	CT
AC	2	11800564	1	0.88889 - 1.11111	CT
QS	2	8741750	1	0.88889 - 1.11111	CT
MP	2	15680110	1	0.88889 - 1.11111	CT
HOR	2	10569391	1	0.88889 - 1.11111	CT
BF	2	19927468	1	0.88889 - 1.11111	TG
BM	2	10279240	1	0.88889 - 1.11111	TG
KMP	2	16228219	1	0.88889 - 1.11111	TG
AC	2	13175211	1	0.88889 - 1.11111	TG
QS	2	9447692	1	0.88889 - 1.11111	TG
MP	2	16228219	1	0.88889 - 1.11111	TG
HOR	2	13053065	1	0.88889 - 1.11111	TG
BF	2	20443367	0	< 0.22222	TT
BM	2	11271795	0	< 0.22222	TT
KMP	2	14355828	0	< 0.22222	TT
AC	2	14355828	0	< 0.22222	TT
QS	2	8556564	0	< 0.22222	TT
MP	2	17289336	0	< 0.22222	TT
HOR	2	13053065	0	< 0.22222	TT
BF	2	20463446	0	< 0.22222	AA
BM	2	11281722	0	< 0.22222	AA
KMP	2	14355828	0	< 0.22222	AA
AC	2	14355828	0	< 0.22222	AA
QS	2	8578915	0	< 0.22222	AA
MP	2	17293221	0	< 0.22222	AA
HOR	2	13068356	0	< 0.22222	AA
BF	2	17854735	1	0.88889 - 1.11111	CT
BM	2	10414845	1	0.88889 - 1.11111	CT
KMP	2	15680110	1	0.88889 - 1.11111	CT
AC	2	11800564	1	0.88889 - 1.11111	CT
QS	2	8741750	1	0.88889 - 1.11111	CT
MP	2	15680110	1	0.88889 - 1.11111	CT
HOR	2	10569391	1	0.88889 - 1.11111	CT
BF	2	17821047	1	0.88889 - 1.11111	GA
BM	2	10385470	1	0.88889 - 1.11111	GA
KMP	2	15703897	1	0.88889 - 1.11111	GA
AC	2	11765524	1	0.88889 - 1.11111	GA
[truncated: 117,617 more rows]
