# Supplementary material for: Entropy-Based Approach in Selection Exact String-Matching Algorithms
Source: Entropy (Basel). 2020 Dec 28;23(1):31. doi: 10.3390/e23010031 (PMC7824336; doi:10.3390/e23010031)
Supplement: Supplementary file 1 [file entropy-23-00031-s001.zip › Data4Download/Model Natural language domain.xlsx]

## Sheet: Sheet1
Algo	m	Comp	PattEnt	PattEntClass	Pattern
BF	2	4181613	1	0.92007 - 1.38011	rd
BM	2	2122820	1	0.92007 - 1.38011	rd
KMP	2	4165756	1	0.92007 - 1.38011	rd
AC	2	3880610	1	0.92007 - 1.38011	rd
QS	2	1497727	1	0.92007 - 1.38011	rd
MP	2	4165756	1	0.92007 - 1.38011	rd
HOR	2	2205509	1	0.92007 - 1.38011	rd
BF	2	4080082	1	0.92007 - 1.38011	ye
BM	2	2226022	1	0.92007 - 1.38011	ye
KMP	2	4066577	1	0.92007 - 1.38011	ye
AC	2	3638630	1	0.92007 - 1.38011	ye
QS	2	1473950	1	0.92007 - 1.38011	ye
MP	2	4066577	1	0.92007 - 1.38011	ye
HOR	2	2078838	1	0.92007 - 1.38011	ye
BF	2	4246345	1	0.92007 - 1.38011	s
BM	2	2445007	1	0.92007 - 1.38011	s
KMP	2	4139038	1	0.92007 - 1.38011	s
AC	2	3301161	1	0.92007 - 1.38011	s
QS	2	1686571	1	0.92007 - 1.38011	s
MP	2	4139038	1	0.92007 - 1.38011	s
HOR	2	2232463	1	0.92007 - 1.38011	s
BF	2	4038402	1	0.92007 - 1.38011	I
BM	2	2395951	1	0.92007 - 1.38011	I
KMP	2	4021257	1	0.92007 - 1.38011	I
AC	2	3259470	1	0.92007 - 1.38011	I
QS	2	1529026	1	0.92007 - 1.38011	I
MP	2	4021257	1	0.92007 - 1.38011	I
HOR	2	2024550	1	0.92007 - 1.38011	I
BF	2	4800518	1	0.92007 - 1.38011	u
BM	2	2237556	1	0.92007 - 1.38011	u
KMP	2	4765715	1	0.92007 - 1.38011	u
AC	2	3953647	1	0.92007 - 1.38011	u
QS	2	1943699	1	0.92007 - 1.38011	u
MP	2	4765715	1	0.92007 - 1.38011	u
HOR	2	2960747	1	0.92007 - 1.38011	u
BF	2	4017646	1	0.92007 - 1.38011	Ke
BM	2	2206121	1	0.92007 - 1.38011	Ke
KMP	2	4017405	1	0.92007 - 1.38011	Ke
AC	2	3631998	1	0.92007 - 1.38011	Ke
QS	2	1427293	1	0.92007 - 1.38011	Ke
MP	2	4017405	1	0.92007 - 1.38011	Ke
HOR	2	2009148	1	0.92007 - 1.38011	Ke
BF	2	4925467	1	0.92007 - 1.38011	t
BM	2	2425076	1	0.92007 - 1.38011	t
KMP	2	4640766	1	0.92007 - 1.38011	t
AC	2	3862279	1	0.92007 - 1.38011	t
QS	2	2011263	1	0.92007 - 1.38011	t
MP	2	4640766	1	0.92007 - 1.38011	t
HOR	2	2960747	1	0.92007 - 1.38011	t
BF	2	4173608	1	0.92007 - 1.38011	,
BM	2	2461056	1	0.92007 - 1.38011	,
KMP	2	4017119	1	0.92007 - 1.38011	,
AC	2	3329142	1	0.92007 - 1.38011	,
QS	2	1607030	1	0.92007 - 1.38011	,
MP	2	4017119	1	0.92007 - 1.38011	,
HOR	2	2105713	1	0.92007 - 1.38011	,
BF	2	4218583	1	0.92007 - 1.38011	se
BM	2	2263529	1	0.92007 - 1.38011	se
KMP	2	4166800	1	0.92007 - 1.38011	se
AC	2	3654379	1	0.92007 - 1.38011	se
QS	2	1580804	1	0.92007 - 1.38011	se
MP	2	4166800	1	0.92007 - 1.38011	se
HOR	2	2232463	1	0.92007 - 1.38011	se
BF	2	4183604	1	0.92007 - 1.38011	ra
BM	2	2174483	1	0.92007 - 1.38011	ra
KMP	2	4163765	1	0.92007 - 1.38011	ra
AC	2	3778272	1	0.92007 - 1.38011	ra
QS	2	1520465	1	0.92007 - 1.38011	ra
MP	2	4163765	1	0.92007 - 1.38011	ra
HOR	2	2205509	1	0.92007 - 1.38011	ra
BF	2	4050714	1	0.92007 - 1.38011	vi
BM	2	2105282	1	0.92007 - 1.38011	vi
KMP	2	4042195	1	0.92007 - 1.38011	vi
AC	2	3847132	1	0.92007 - 1.38011	vi
QS	2	1403126	1	0.92007 - 1.38011	vi
MP	2	4042195	1	0.92007 - 1.38011	vi
HOR	2	2045277	1	0.92007 - 1.38011	vi
BF	2	4861020	1	0.92007 - 1.38011	a
BM	2	2338412	1	0.92007 - 1.38011	a
KMP	2	4705213	1	0.92007 - 1.38011	a
AC	2	3846933	1	0.92007 - 1.38011	a
QS	2	1976265	1	0.92007 - 1.38011	a
MP	2	4705213	1	0.92007 - 1.38011	a
HOR	2	2960747	1	0.92007 - 1.38011	a
BF	2	4556690	1	0.92007 - 1.38011	e
BM	2	2535908	1	0.92007 - 1.38011	e
KMP	2	4258495	1	0.92007 - 1.38011	e
AC	2	3394539	1	0.92007 - 1.38011	e
QS	2	1881966	1	0.92007 - 1.38011	e
MP	2	4258495	1	0.92007 - 1.38011	e
HOR	2	2503520	1	0.92007 - 1.38011	e
BF	2	4173608	1	0.92007 - 1.38011	,
BM	2	2461056	1	0.92007 - 1.38011	,
KMP	2	4017119	1	0.92007 - 1.38011	,
AC	2	3329142	1	0.92007 - 1.38011	,
QS	2	1607030	1	0.92007 - 1.38011	,
MP	2	4017119	1	0.92007 - 1.38011	,
HOR	2	2105713	1	0.92007 - 1.38011	,
BF	2	4269125	1	0.92007 - 1.38011	au
BM	2	2112691	1	0.92007 - 1.38011	au
KMP	2	4261582	1	0.92007 - 1.38011	au
AC	2	3939648	1	0.92007 - 1.38011	au
QS	2	1554165	1	0.92007 - 1.38011	au
MP	2	4261582	1	0.92007 - 1.38011	au
HOR	2	2320108	1	0.92007 - 1.38011	au
BF	2	4178922	1	0.92007 - 1.38011	rn
BM	2	2155461	1	0.92007 - 1.38011	rn
KMP	2	4168447	1	0.92007 - 1.38011	rn
AC	2	3807206	1	0.92007 - 1.38011	rn
QS	2	1511824	1	0.92007 - 1.38011	rn
MP	2	4168447	1	0.92007 - 1.38011	rn
HOR	2	2205509	1	0.92007 - 1.38011	rn
BF	2	4344348	1	0.92007 - 1.38011	to
BM	2	2210602	1	0.92007 - 1.38011	to
KMP	2	4286377	1	0.92007 - 1.38011	to
AC	2	3823484	1	0.92007 - 1.38011	to
QS	2	1634681	1	0.92007 - 1.38011	to
MP	2	4286377	1	0.92007 - 1.38011	to
HOR	2	2386374	1	0.92007 - 1.38011	to
BF	2	4835309	1	0.92007 - 1.38011	s
BM	2	2310199	1	0.92007 - 1.38011	s
KMP	2	4730924	1	0.92007 - 1.38011	s
AC	2	3896905	1	0.92007 - 1.38011	s
QS	2	1987474	1	0.92007 - 1.38011	s
MP	2	4730924	1	0.92007 - 1.38011	s
HOR	2	2960747	1	0.92007 - 1.38011	s
BF	2	4235965	1	0.92007 - 1.38011	in
BM	2	2180181	1	0.92007 - 1.38011	in
KMP	2	4146323	1	0.92007 - 1.38011	in
AC	2	3847464	1	0.92007 - 1.38011	in
QS	2	1540921	1	0.92007 - 1.38011	in
MP	2	4146323	1	0.92007 - 1.38011	in
HOR	2	2224967	1	0.92007 - 1.38011	in
BF	2	4556690	1	0.92007 - 1.38011	e
BM	2	2535908	1	0.92007 - 1.38011	e
KMP	2	4258495	1	0.92007 - 1.38011	e
AC	2	3394539	1	0.92007 - 1.38011	e
QS	2	1881966	1	0.92007 - 1.38011	e
MP	2	4258495	1	0.92007 - 1.38011	e
HOR	2	2503520	1	0.92007 - 1.38011	e
BF	2	4800119	1	0.92007 - 1.38011	A
BM	2	2211646	1	0.92007 - 1.38011	A
KMP	2	4766114	1	0.92007 - 1.38011	A
AC	2	4016972	1	0.92007 - 1.38011	A
QS	2	1919165	1	0.92007 - 1.38011	A
MP	2	4766114	1	0.92007 - 1.38011	A
HOR	2	2960747	1	0.92007 - 1.38011	A
BF	2	4327231	1	0.92007 - 1.38011	an
BM	2	2209567	1	0.92007 - 1.38011	an
KMP	2	4203476	1	0.92007 - 1.38011	an
AC	2	3864154	1	0.92007 - 1.38011	an
QS	2	1606511	1	0.92007 - 1.38011	an
MP	2	4203476	1	0.92007 - 1.38011	an
HOR	2	2320108	1	0.92007 - 1.38011	an
BF	2	4032236	1	0.92007 - 1.38011	LO
BM	2	2017979	1	0.92007 - 1.38011	LO
KMP	2	4019495	1	0.92007 - 1.38011	LO
AC	2	4014833	1	0.92007 - 1.38011	LO
QS	2	1349761	1	0.92007 - 1.38011	LO
MP	2	4019495	1	0.92007 - 1.38011	LO
HOR	2	2019542	1	0.92007 - 1.38011	LO
BF	2	4278921	1	0.92007 - 1.38011	n
BM	2	2445587	1	0.92007 - 1.38011	n
KMP	2	4184950	1	0.92007 - 1.38011	n
AC	2	3297316	1	0.92007 - 1.38011	n
QS	2	1726541	1	0.92007 - 1.38011	n
MP	2	4184950	1	0.92007 - 1.38011	n
HOR	2	2278144	1	0.92007 - 1.38011	n
BF	2	4088298	1	0.92007 - 1.38011	we
BM	2	2225825	1	0.92007 - 1.38011	we
KMP	2	4067816	1	0.92007 - 1.38011	we
AC	2	3642118	1	0.92007 - 1.38011	we
QS	2	1478839	1	0.92007 - 1.38011	we
MP	2	4067816	1	0.92007 - 1.38011	we
HOR	2	2084598	1	0.92007 - 1.38011	we
BF	2	4248958	1	0.92007 - 1.38011	d
BM	2	2456296	1	0.92007 - 1.38011	d
KMP	2	4072725	1	0.92007 - 1.38011	d
AC	2	3338828	1	0.92007 - 1.38011	d
QS	2	1655852	1	0.92007 - 1.38011	d
MP	2	4072725	1	0.92007 - 1.38011	d
HOR	2	2189032	1	0.92007 - 1.38011	d
BF	2	4292376	1	0.92007 - 1.38011	hy
BM	2	2106498	1	0.92007 - 1.38011	hy
KMP	2	4281926	1	0.92007 - 1.38011	hy
AC	2	3965875	1	0.92007 - 1.38011	hy
QS	2	1562440	1	0.92007 - 1.38011	hy
MP	2	4281926	1	0.92007 - 1.38011	hy
HOR	2	2349446	1	0.92007 - 1.38011	hy
BF	2	4318909	1	0.92007 - 1.38011	hi
BM	2	2176917	1	0.92007 - 1.38011	hi
KMP	2	4255393	1	0.92007 - 1.38011	hi
AC	2	3874596	1	0.92007 - 1.38011	hi
QS	2	1608448	1	0.92007 - 1.38011	hi
MP	2	4255393	1	0.92007 - 1.38011	hi
HOR	2	2349446	1	0.92007 - 1.38011	hi
BF	2	4279486	1	0.92007 - 1.38011	of
BM	2	2122750	1	0.92007 - 1.38011	of
KMP	2	4201911	1	0.92007 - 1.38011	of
AC	2	3977638	1	0.92007 - 1.38011	of
QS	2	1546527	1	0.92007 - 1.38011	of
MP	2	4201911	1	0.92007 - 1.38011	of
HOR	2	2292454	1	0.92007 - 1.38011	of
BF	2	4022525	1	0.92007 - 1.38011	Sh
BM	2	2144758	1	0.92007 - 1.38011	Sh
KMP	2	4020720	1	0.92007 - 1.38011	Sh
AC	2	3747798	1	0.92007 - 1.38011	Sh
QS	2	1401342	1	0.92007 - 1.38011	Sh
MP	2	4020720	1	0.92007 - 1.38011	Sh
HOR	2	2014310	1	0.92007 - 1.38011	Sh
BF	2	4318909	1	0.92007 - 1.38011	hi
BM	2	2176917	1	0.92007 - 1.38011	hi
KMP	2	4255393	1	0.92007 - 1.38011	hi
AC	2	3874596	1	0.92007 - 1.38011	hi
QS	2	1608448	1	0.92007 - 1.38011	hi
MP	2	4255393	1	0.92007 - 1.38011	hi
HOR	2	2349446	1	0.92007 - 1.38011	hi
BF	2	4465618	1	0.92007 - 1.38011	th
BM	2	2295481	1	0.92007 - 1.38011	th
KMP	2	4165107	1	0.92007 - 1.38011	th
AC	2	3895876	1	0.92007 - 1.38011	th
QS	2	1681020	1	0.92007 - 1.38011	th
MP	2	4165107	1	0.92007 - 1.38011	th
HOR	2	2386374	1	0.92007 - 1.38011	th
BF	2	4198900	1	0.92007 - 1.38011	ic
BM	2	2080325	1	0.92007 - 1.38011	ic
KMP	2	4183388	1	0.92007 - 1.38011	ic
AC	2	3974550	1	0.92007 - 1.38011	ic
QS	2	1491238	1	0.92007 - 1.38011	ic
MP	2	4183388	1	0.92007 - 1.38011	ic
HOR	2	2224967	1	0.92007 - 1.38011	ic
BF	2	4292376	1	0.92007 - 1.38011	hy
BM	2	2106498	1	0.92007 - 1.38011	hy
KMP	2	4281926	1	0.92007 - 1.38011	hy
AC	2	3965875	1	0.92007 - 1.38011	hy
QS	2	1562440	1	0.92007 - 1.38011	hy
MP	2	4281926	1	0.92007 - 1.38011	hy
HOR	2	2349446	1	0.92007 - 1.38011	hy
BF	2	4378615	1	0.92007 - 1.38011	t
BM	2	2501314	1	0.92007 - 1.38011	t
KMP	2	4252110	1	0.92007 - 1.38011	t
AC	2	3312873	1	0.92007 - 1.38011	t
QS	2	1765208	1	0.92007 - 1.38011	t
MP	2	4252110	1	0.92007 - 1.38011	t
HOR	2	2386374	1	0.92007 - 1.38011	t
BF	2	4465618	1	0.92007 - 1.38011	th
BM	2	2295481	1	0.92007 - 1.38011	th
KMP	2	4165107	1	0.92007 - 1.38011	th
AC	2	3895876	1	0.92007 - 1.38011	th
QS	2	1681020	1	0.92007 - 1.38011	th
MP	2	4165107	1	0.92007 - 1.38011	th
HOR	2	2386374	1	0.92007 - 1.38011	th
BF	2	4457203	1	0.92007 - 1.38011	er
BM	2	2204844	1	0.92007 - 1.38011	er
KMP	2	4357982	1	0.92007 - 1.38011	er
AC	2	3905161	1	0.92007 - 1.38011	er
QS	2	1706365	1	0.92007 - 1.38011	er
MP	2	4357982	1	0.92007 - 1.38011	er
HOR	2	2503520	1	0.92007 - 1.38011	er
BF	2	4235965	1	0.92007 - 1.38011	in
BM	2	2180181	1	0.92007 - 1.38011	in
KMP	2	4146323	1	0.92007 - 1.38011	in
AC	2	3847464	1	0.92007 - 1.38011	in
QS	2	1540921	1	0.92007 - 1.38011	in
MP	2	4146323	1	0.92007 - 1.38011	in
HOR	2	2224967	1	0.92007 - 1.38011	in
BF	2	4278921	1	0.92007 - 1.38011	n
BM	2	2445587	1	0.92007 - 1.38011	n
KMP	2	4184950	1	0.92007 - 1.38011	n
AC	2	3297316	1	0.92007 - 1.38011	n
QS	2	1726541	1	0.92007 - 1.38011	n
MP	2	4184950	1	0.92007 - 1.38011	n
HOR	2	2278144	1	0.92007 - 1.38011	n
BF	2	4107097	1	0.92007 - 1.38011	y
BM	2	2414498	1	0.92007 - 1.38011	y
KMP	2	4039562	1	0.92007 - 1.38011	y
AC	2	3284665	1	0.92007 - 1.38011	y
QS	2	1571815	1	0.92007 - 1.38011	y
MP	2	4039562	1	0.92007 - 1.38011	y
HOR	2	2078838	1	0.92007 - 1.38011	y
BF	2	4322009	1	0.92007 - 1.38011	tr
BM	2	2165469	1	0.92007 - 1.38011	tr
KMP	2	4308716	1	0.92007 - 1.38011	tr
AC	2	3866376	1	0.92007 - 1.38011	tr
QS	2	1612392	1	0.92007 - 1.38011	tr
MP	2	4308716	1	0.92007 - 1.38011	tr
HOR	2	2386374	1	0.92007 - 1.38011	tr
BF	2	4213218	1	0.92007 - 1.38011	re
BM	2	2259137	1	0.92007 - 1.38011	re
KMP	2	4134151	1	0.92007 - 1.38011	re
AC	2	3670734	1	0.92007 - 1.38011	re
QS	2	1569719	1	0.92007 - 1.38011	re
MP	2	4134151	1	0.92007 - 1.38011	re
HOR	2	2205509	1	0.92007 - 1.38011	re
BF	2	4166451	1	0.92007 - 1.38011	do
BM	2	2162400	1	0.92007 - 1.38011	do
KMP	2	4155232	1	0.92007 - 1.38011	do
AC	2	3801199	1	0.92007 - 1.38011	do
QS	2	1511258	1	0.92007 - 1.38011	do
MP	2	4155232	1	0.92007 - 1.38011	do
HOR	2	2189032	1	0.92007 - 1.38011	do
BF	2	4248958	1	0.92007 - 1.38011	d
BM	2	2456296	1	0.92007 - 1.38011	d
KMP	2	4072725	1	0.92007 - 1.38011	d
AC	2	3338828	1	0.92007 - 1.38011	d
QS	2	1655852	1	0.92007 - 1.38011	d
MP	2	4072725	1	0.92007 - 1.38011	d
HOR	2	2189032	1	0.92007 - 1.38011	d
BF	2	4171721	1	0.92007 - 1.38011	d,
BM	2	2089621	1	0.92007 - 1.38011	d,
KMP	2	4149962	1	0.92007 - 1.38011	d,
AC	2	3949344	1	0.92007 - 1.38011	d,
QS	2	1478564	1	0.92007 - 1.38011	d,
MP	2	4149962	1	0.92007 - 1.38011	d,
HOR	2	2189032	1	0.92007 - 1.38011	d,
BF	2	4291833	1	0.92007 - 1.38011	h,
BM	2	2124628	1	0.92007 - 1.38011	h,
KMP	2	4282469	1	0.92007 - 1.38011	h,
AC	2	3943298	1	0.92007 - 1.38011	h,
QS	2	1559837	1	0.92007 - 1.38011	h,
MP	2	4282469	1	0.92007 - 1.38011	h,
HOR	2	2349446	1	0.92007 - 1.38011	h,
BF	2	4101098	1	0.92007 - 1.38011	ug
BM	2	2053459	1	0.92007 - 1.38011	ug
KMP	2	4094439	1	0.92007 - 1.38011	ug
AC	2	3973160	1	0.92007 - 1.38011	ug
QS	2	1413193	1	0.92007 - 1.38011	ug
MP	2	4094439	1	0.92007 - 1.38011	ug
HOR	2	2109867	1	0.92007 - 1.38011	ug
BF	2	4925467	1	0.92007 - 1.38011	t
BM	2	2425076	1	0.92007 - 1.38011	t
KMP	2	4640766	1	0.92007 - 1.38011	t
AC	2	3862279	1	0.92007 - 1.38011	t
QS	2	2011263	1	0.92007 - 1.38011	t
MP	2	4640766	1	0.92007 - 1.38011	t
HOR	2	2960747	1	0.92007 - 1.38011	t
BF	2	4291668	1	0.92007 - 1.38011	al
BM	2	2131356	1	0.92007 - 1.38011	al
KMP	2	4239039	1	0.92007 - 1.38011	al
AC	2	3950899	1	0.92007 - 1.38011	al
QS	2	1579724	1	0.92007 - 1.38011	al
MP	2	4239039	1	0.92007 - 1.38011	al
HOR	2	2320108	1	0.92007 - 1.38011	al
BF	2	4556690	1	0.92007 - 1.38011	e
BM	2	2535908	1	0.92007 - 1.38011	e
KMP	2	4258495	1	0.92007 - 1.38011	e
AC	2	3394539	1	0.92007 - 1.38011	e
QS	2	1881966	1	0.92007 - 1.38011	e
MP	2	4258495	1	0.92007 - 1.38011	e
HOR	2	2503520	1	0.92007 - 1.38011	e
BF	2	4213218	1	0.92007 - 1.38011	re
BM	2	2259137	1	0.92007 - 1.38011	re
KMP	2	4134151	1	0.92007 - 1.38011	re
AC	2	3670734	1	0.92007 - 1.38011	re
QS	2	1569719	1	0.92007 - 1.38011	re
MP	2	4134151	1	0.92007 - 1.38011	re
HOR	2	2205509	1	0.92007 - 1.38011	re
BF	2	4423832	1	0.92007 - 1.38011	em
BM	2	2146919	1	0.92007 - 1.38011	em
KMP	2	4391353	1	0.92007 - 1.38011	em
AC	2	3954992	1	0.92007 - 1.38011	em
QS	2	1672912	1	0.92007 - 1.38011	em
MP	2	4391353	1	0.92007 - 1.38011	em
HOR	2	2503520	1	0.92007 - 1.38011	em
BF	2	4800119	1	0.92007 - 1.38011	A
BM	2	2211646	1	0.92007 - 1.38011	A
KMP	2	4766114	1	0.92007 - 1.38011	A
AC	2	4016972	1	0.92007 - 1.38011	A
QS	2	1919165	1	0.92007 - 1.38011	A
MP	2	4766114	1	0.92007 - 1.38011	A
HOR	2	2960747	1	0.92007 - 1.38011	A
BF	2	4809211	1	0.92007 - 1.38011	m
BM	2	2247268	1	0.92007 - 1.38011	m
KMP	2	4757022	1	0.92007 - 1.38011	m
AC	2	3970303	1	0.92007 - 1.38011	m
QS	2	1939373	1	0.92007 - 1.38011	m
MP	2	4757022	1	0.92007 - 1.38011	m
HOR	2	2960747	1	0.92007 - 1.38011	m
BF	2	4925467	1	0.92007 - 1.38011	t
BM	2	2425076	1	0.92007 - 1.38011	t
KMP	2	4640766	1	0.92007 - 1.38011	t
AC	2	3862279	1	0.92007 - 1.38011	t
QS	2	2011263	1	0.92007 - 1.38011	t
MP	2	4640766	1	0.92007 - 1.38011	t
HOR	2	2960747	1	0.92007 - 1.38011	t
BF	2	4794951	1	0.92007 - 1.38011	l
BM	2	2256114	1	0.92007 - 1.38011	l
KMP	2	4771282	1	0.92007 - 1.38011	l
AC	2	3936788	1	0.92007 - 1.38011	l
QS	2	1964846	1	0.92007 - 1.38011	l
MP	2	4771282	1	0.92007 - 1.38011	l
HOR	2	2960747	1	0.92007 - 1.38011	l
BF	2	4080197	1	0.92007 - 1.38011	ch
BM	2	2163138	1	0.92007 - 1.38011	ch
KMP	2	4055344	1	0.92007 - 1.38011	ch
AC	2	3758771	1	0.92007 - 1.38011	ch
QS	2	1440179	1	0.92007 - 1.38011	ch
MP	2	4055344	1	0.92007 - 1.38011	ch
HOR	2	2073261	1	0.92007 - 1.38011	ch
BF	2	4173608	1	0.92007 - 1.38011	,
BM	2	2461056	1	0.92007 - 1.38011	,
KMP	2	4017119	1	0.92007 - 1.38011	,
AC	2	3329142	1	0.92007 - 1.38011	,
QS	2	1607030	1	0.92007 - 1.38011	,
MP	2	4017119	1	0.92007 - 1.38011	,
HOR	2	2105713	1	0.92007 - 1.38011	,
BF	2	4173608	1	0.92007 - 1.38011	,
BM	2	2461056	1	0.92007 - 1.38011	,
KMP	2	4017119	1	0.92007 - 1.38011	,
AC	2	3329142	1	0.92007 - 1.38011	,
QS	2	1607030	1	0.92007 - 1.38011	,
MP	2	4017119	1	0.92007 - 1.38011	,
HOR	2	2105713	1	0.92007 - 1.38011	,
BF	2	4465618	1	0.92007 - 1.38011	th
BM	2	2295481	1	0.92007 - 1.38011	th
KMP	2	4165107	1	0.92007 - 1.38011	th
AC	2	3895876	1	0.92007 - 1.38011	th
QS	2	1681020	1	0.92007 - 1.38011	th
MP	2	4165107	1	0.92007 - 1.38011	th
HOR	2	2386374	1	0.92007 - 1.38011	th
BF	2	4441699	1	0.92007 - 1.38011	en
BM	2	2225484	1	0.92007 - 1.38011	en
KMP	2	4373487	1	0.92007 - 1.38011	en
AC	2	3831296	1	0.92007 - 1.38011	en
QS	2	1715834	1	0.92007 - 1.38011	en
MP	2	4373487	1	0.92007 - 1.38011	en
HOR	2	2503520	1	0.92007 - 1.38011	en
BF	2	4208561	1	0.92007 - 1.38011	r
BM	2	2441576	1	0.92007 - 1.38011	r
KMP	2	4138808	1	0.92007 - 1.38011	r
AC	2	3285097	1	0.92007 - 1.38011	r
QS	2	1645195	1	0.92007 - 1.38011	r
MP	2	4138808	1	0.92007 - 1.38011	r
HOR	2	2205509	1	0.92007 - 1.38011	r
BF	2	4235965	1	0.92007 - 1.38011	in
BM	2	2180181	1	0.92007 - 1.38011	in
KMP	2	4146323	1	0.92007 - 1.38011	in
AC	2	3847464	1	0.92007 - 1.38011	in
QS	2	1540921	1	0.92007 - 1.38011	in
MP	2	4146323	1	0.92007 - 1.38011	in
HOR	2	2224967	1	0.92007 - 1.38011	in
BF	2	4270899	1	0.92007 - 1.38011	or
BM	2	2156103	1	0.92007 - 1.38011	or
KMP	2	4210498	1	0.92007 - 1.38011	or
AC	2	3888747	1	0.92007 - 1.38011	or
QS	2	1559574	1	0.92007 - 1.38011	or
MP	2	4210498	1	0.92007 - 1.38011	or
HOR	2	2292454	1	0.92007 - 1.38011	or
BF	2	4200683	1	0.92007 - 1.38011	im
BM	2	2094653	1	0.92007 - 1.38011	im
KMP	2	4181605	1	0.92007 - 1.38011	im
AC	2	3953745	1	0.92007 - 1.38011	im
QS	2	1495598	1	0.92007 - 1.38011	im
MP	2	4181605	1	0.92007 - 1.38011	im
HOR	2	2224967	1	0.92007 - 1.38011	im
BF	2	4068498	1	0.92007 - 1.38011	ve
BM	2	2224859	1	0.92007 - 1.38011	ve
KMP	2	4024411	1	0.92007 - 1.38011	ve
AC	2	3653921	1	0.92007 - 1.38011	ve
QS	2	1458182	1	0.92007 - 1.38011	ve
MP	2	4024411	1	0.92007 - 1.38011	ve
HOR	2	2045277	1	0.92007 - 1.38011	ve
BF	2	4329918	1	0.92007 - 1.38011	ha
BM	2	2219432	1	0.92007 - 1.38011	ha
KMP	2	4244384	1	0.92007 - 1.38011	ha
AC	2	3811762	1	0.92007 - 1.38011	ha
QS	2	1625215	1	0.92007 - 1.38011	ha
MP	2	4244384	1	0.92007 - 1.38011	ha
HOR	2	2349446	1	0.92007 - 1.38011	ha
BF	2	4411323	1	0.92007 - 1.38011	he
BM	2	2340510	1	0.92007 - 1.38011	he
KMP	2	4162979	1	0.92007 - 1.38011	he
AC	2	3756015	1	0.92007 - 1.38011	he
QS	2	1675229	1	0.92007 - 1.38011	he
MP	2	4162979	1	0.92007 - 1.38011	he
HOR	2	2349446	1	0.92007 - 1.38011	he
BF	2	4465618	1	0.92007 - 1.38011	th
BM	2	2295481	1	0.92007 - 1.38011	th
KMP	2	4165107	1	0.92007 - 1.38011	th
AC	2	3895876	1	0.92007 - 1.38011	th
QS	2	1681020	1	0.92007 - 1.38011	th
MP	2	4165107	1	0.92007 - 1.38011	th
HOR	2	2386374	1	0.92007 - 1.38011	th
BF	2	4314423	1	0.92007 - 1.38011	h
BM	2	2440510	1	0.92007 - 1.38011	h
KMP	2	4259879	1	0.92007 - 1.38011	h
AC	2	3278135	1	0.92007 - 1.38011	h
QS	2	1801092	1	0.92007 - 1.38011	h
MP	2	4259879	1	0.92007 - 1.38011	h
HOR	2	2349446	1	0.92007 - 1.38011	h
BF	2	4246944	1	0.92007 - 1.38011	op
BM	2	2087625	1	0.92007 - 1.38011	op
KMP	2	4234453	1	0.92007 - 1.38011	op
AC	2	3981956	1	0.92007 - 1.38011	op
QS	2	1524292	1	0.92007 - 1.38011	op
MP	2	4234453	1	0.92007 - 1.38011	op
HOR	2	2292454	1	0.92007 - 1.38011	op
BF	2	4344348	1	0.92007 - 1.38011	to
BM	2	2210602	1	0.92007 - 1.38011	to
KMP	2	4286377	1	0.92007 - 1.38011	to
AC	2	3823484	1	0.92007 - 1.38011	to
QS	2	1634681	1	0.92007 - 1.38011	to
MP	2	4286377	1	0.92007 - 1.38011	to
HOR	2	2386374	1	0.92007 - 1.38011	to
BF	2	4248958	1	0.92007 - 1.38011	d
BM	2	2456296	1	0.92007 - 1.38011	d
KMP	2	4072725	1	0.92007 - 1.38011	d
AC	2	3338828	1	0.92007 - 1.38011	d
QS	2	1655852	1	0.92007 - 1.38011	d
MP	2	4072725	1	0.92007 - 1.38011	d
HOR	2	2189032	1	0.92007 - 1.38011	d
BF	2	4812920	1	0.92007 - 1.38011	b
BM	2	2230267	1	0.92007 - 1.38011	b
KMP	2	4753313	1	0.92007 - 1.38011	b
AC	2	4004286	1	0.92007 - 1.38011	b
QS	2	1937789	1	0.92007 - 1.38011	b
MP	2	4753313	1	0.92007 - 1.38011	b
HOR	2	2960747	1	0.92007 - 1.38011	b
BF	2	4173608	1	0.92007 - 1.38011	,
BM	2	2461056	1	0.92007 - 1.38011	,
KMP	2	4017119	1	0.92007 - 1.38011	,
AC	2	3329142	1	0.92007 - 1.38011	,
QS	2	1607030	1	0.92007 - 1.38011	,
MP	2	4017119	1	0.92007 - 1.38011	,
HOR	2	2105713	1	0.92007 - 1.38011	,
BF	2	4327231	1	0.92007 - 1.38011	an
BM	2	2209567	1	0.92007 - 1.38011	an
KMP	2	4203476	1	0.92007 - 1.38011	an
AC	2	3864154	1	0.92007 - 1.38011	an
QS	2	1606511	1	0.92007 - 1.38011	an
MP	2	4203476	1	0.92007 - 1.38011	an
HOR	2	2320108	1	0.92007 - 1.38011	an
BF	2	4248958	1	0.92007 - 1.38011	d
BM	2	2456296	1	0.92007 - 1.38011	d
KMP	2	4072725	1	0.92007 - 1.38011	d
AC	2	3338828	1	0.92007 - 1.38011	d
QS	2	1655852	1	0.92007 - 1.38011	d
MP	2	4072725	1	0.92007 - 1.38011	d
HOR	2	2189032	1	0.92007 - 1.38011	d
BF	2	4556690	1	0.92007 - 1.38011	e
BM	2	2535908	1	0.92007 - 1.38011	e
KMP	2	4258495	1	0.92007 - 1.38011	e
AC	2	3394539	1	0.92007 - 1.38011	e
QS	2	1881966	1	0.92007 - 1.38011	e
MP	2	4258495	1	0.92007 - 1.38011	e
HOR	2	2503520	1	0.92007 - 1.38011	e
BF	2	4319772	1	0.92007 - 1.38011	ty
BM	2	2117362	1	0.92007 - 1.38011	ty
KMP	2	4310953	1	0.92007 - 1.38011	ty
AC	2	3963817	1	0.92007 - 1.38011	ty
QS	2	1589149	1	0.92007 - 1.38011	ty
MP	2	4310953	1	0.92007 - 1.38011	ty
HOR	2	2386374	1	0.92007 - 1.38011	ty
BF	2	4275566	1	0.92007 - 1.38011	o
BM	2	2433706	1	0.92007 - 1.38011	o
KMP	2	4205831	1	0.92007 - 1.38011	o
AC	2	3283305	1	0.92007 - 1.38011	o
QS	2	1729714	1	0.92007 - 1.38011	o
MP	2	4205831	1	0.92007 - 1.38011	o
HOR	2	2292454	1	0.92007 - 1.38011	o
BF	2	4273615	1	0.92007 - 1.38011	ou
BM	2	2122112	1	0.92007 - 1.38011	ou
KMP	2	4207782	1	0.92007 - 1.38011	ou
AC	2	3966702	1	0.92007 - 1.38011	ou
QS	2	1536656	1	0.92007 - 1.38011	ou
MP	2	4207782	1	0.92007 - 1.38011	ou
HOR	2	2292454	1	0.92007 - 1.38011	ou
BF	2	4070748	1	0.92007 - 1.38011	ci
BM	2	2108377	1	0.92007 - 1.38011	ci
KMP	2	4064793	1	0.92007 - 1.38011	ci
AC	2	3845297	1	0.92007 - 1.38011	ci
QS	2	1419266	1	0.92007 - 1.38011	ci
MP	2	4064793	1	0.92007 - 1.38011	ci
HOR	2	2073261	1	0.92007 - 1.38011	ci
BF	2	4208561	1	0.92007 - 1.38011	r
BM	2	2441576	1	0.92007 - 1.38011	r
KMP	2	4138808	1	0.92007 - 1.38011	r
AC	2	3285097	1	0.92007 - 1.38011	r
QS	2	1645195	1	0.92007 - 1.38011	r
MP	2	4138808	1	0.92007 - 1.38011	r
HOR	2	2205509	1	0.92007 - 1.38011	r
BF	2	4925467	1	0.92007 - 1.38011	t
BM	2	2425076	1	0.92007 - 1.38011	t
KMP	2	4640766	1	0.92007 - 1.38011	t
AC	2	3862279	1	0.92007 - 1.38011	t
QS	2	2011263	1	0.92007 - 1.38011	t
MP	2	4640766	1	0.92007 - 1.38011	t
HOR	2	2960747	1	0.92007 - 1.38011	t
BF	2	4060400	1	0.92007 - 1.38011	b,
BM	2	2058711	1	0.92007 - 1.38011	b,
KMP	2	4059026	1	0.92007 - 1.38011	b,
AC	2	3939156	1	0.92007 - 1.38011	b,
QS	2	1390714	1	0.92007 - 1.38011	b,
MP	2	4059026	1	0.92007 - 1.38011	b,
HOR	2	2062382	1	0.92007 - 1.38011	b,
BF	2	4294653	1	0.92007 - 1.38011	nd
BM	2	2165231	1	0.92007 - 1.38011	nd
KMP	2	4169218	1	0.92007 - 1.38011	nd
AC	2	3935509	1	0.92007 - 1.38011	nd
QS	2	1557834	1	0.92007 - 1.38011	nd
MP	2	4169218	1	0.92007 - 1.38011	nd
HOR	2	2278144	1	0.92007 - 1.38011	nd
BF	2	4267562	1	0.92007 - 1.38011	af
BM	2	2110980	1	0.92007 - 1.38011	af
KMP	2	4263145	1	0.92007 - 1.38011	af
AC	2	3943150	1	0.92007 - 1.38011	af
QS	2	1555072	1	0.92007 - 1.38011	af
MP	2	4263145	1	0.92007 - 1.38011	af
HOR	2	2320108	1	0.92007 - 1.38011	af
BF	2	4925467	1	0.92007 - 1.38011	t
BM	2	2425076	1	0.92007 - 1.38011	t
KMP	2	4640766	1	0.92007 - 1.38011	t
AC	2	3862279	1	0.92007 - 1.38011	t
QS	2	2011263	1	0.92007 - 1.38011	t
MP	2	4640766	1	0.92007 - 1.38011	t
HOR	2	2960747	1	0.92007 - 1.38011	t
BF	2	4787583	1	0.92007 - 1.38011	B
BM	2	2199105	1	0.92007 - 1.38011	B
KMP	2	4778650	1	0.92007 - 1.38011	B
AC	2	4017002	1	0.92007 - 1.38011	B
QS	2	1916898	1	0.92007 - 1.38011	B
MP	2	4778650	1	0.92007 - 1.38011	B
HOR	2	2960747	1	0.92007 - 1.38011	B
BF	2	4457203	1	0.92007 - 1.38011	er
BM	2	2204844	1	0.92007 - 1.38011	er
KMP	2	4357982	1	0.92007 - 1.38011	er
AC	2	3905161	1	0.92007 - 1.38011	er
QS	2	1706365	1	0.92007 - 1.38011	er
MP	2	4357982	1	0.92007 - 1.38011	er
HOR	2	2503520	1	0.92007 - 1.38011	er
BF	2	4026759	1	0.92007 - 1.38011	Da
BM	2	2135957	1	0.92007 - 1.38011	Da
KMP	2	4024104	1	0.92007 - 1.38011	Da
AC	2	3770357	1	0.92007 - 1.38011	Da
QS	2	1400595	1	0.92007 - 1.38011	Da
MP	2	4024104	1	0.92007 - 1.38011	Da
HOR	2	2019021	1	0.92007 - 1.38011	Da
BF	2	4465618	1	0.92007 - 1.38011	th
BM	2	2295481	1	0.92007 - 1.38011	th
KMP	2	4165107	1	0.92007 - 1.38011	th
AC	2	3895876	1	0.92007 - 1.38011	th
QS	2	1681020	1	0.92007 - 1.38011	th
MP	2	4165107	1	0.92007 - 1.38011	th
HOR	2	2386374	1	0.92007 - 1.38011	th
BF	2	4465618	1	0.92007 - 1.38011	th
BM	2	2295481	1	0.92007 - 1.38011	th
KMP	2	4165107	1	0.92007 - 1.38011	th
AC	2	3895876	1	0.92007 - 1.38011	th
QS	2	1681020	1	0.92007 - 1.38011	th
MP	2	4165107	1	0.92007 - 1.38011	th
HOR	2	2386374	1	0.92007 - 1.38011	th
BF	2	4556690	1	0.92007 - 1.38011	e
BM	2	2535908	1	0.92007 - 1.38011	e
KMP	2	4258495	1	0.92007 - 1.38011	e
AC	2	3394539	1	0.92007 - 1.38011	e
QS	2	1881966	1	0.92007 - 1.38011	e
MP	2	4258495	1	0.92007 - 1.38011	e
HOR	2	2503520	1	0.92007 - 1.38011	e
BF	2	4925467	1	0.92007 - 1.38011	t
BM	2	2425076	1	0.92007 - 1.38011	t
KMP	2	4640766	1	0.92007 - 1.38011	t
AC	2	3862279	1	0.92007 - 1.38011	t
QS	2	2011263	1	0.92007 - 1.38011	t
MP	2	4640766	1	0.92007 - 1.38011	t
HOR	2	2960747	1	0.92007 - 1.38011	t
BF	2	4254566	1	0.92007 - 1.38011	nt
BM	2	2216287	1	0.92007 - 1.38011	nt
KMP	2	4209305	1	0.92007 - 1.38011	nt
AC	2	3741992	1	0.92007 - 1.38011	nt
QS	2	1572259	1	0.92007 - 1.38011	nt
MP	2	4209305	1	0.92007 - 1.38011	nt
HOR	2	2278144	1	0.92007 - 1.38011	nt
BF	2	4285830	1	0.92007 - 1.38011	ar
BM	2	2156845	1	0.92007 - 1.38011	ar
KMP	2	4244877	1	0.92007 - 1.38011	ar
AC	2	3881114	1	0.92007 - 1.38011	ar
QS	2	1577882	1	0.92007 - 1.38011	ar
MP	2	4244877	1	0.92007 - 1.38011	ar
HOR	2	2320108	1	0.92007 - 1.38011	ar
BF	2	4087992	1	0.92007 - 1.38011	wa
BM	2	2152323	1	0.92007 - 1.38011	wa
KMP	2	4068122	1	0.92007 - 1.38011	wa
AC	2	3778964	1	0.92007 - 1.38011	wa
QS	2	1444761	1	0.92007 - 1.38011	wa
MP	2	4068122	1	0.92007 - 1.38011	wa
HOR	2	2084598	1	0.92007 - 1.38011	wa
BF	2	4809211	1	0.92007 - 1.38011	m
BM	2	2247268	1	0.92007 - 1.38011	m
KMP	2	4757022	1	0.92007 - 1.38011	m
AC	2	3970303	1	0.92007 - 1.38011	m
QS	2	1939373	1	0.92007 - 1.38011	m
MP	2	4757022	1	0.92007 - 1.38011	m
HOR	2	2960747	1	0.92007 - 1.38011	m
BF	2	4378615	1	0.92007 - 1.38011	t
BM	2	2501314	1	0.92007 - 1.38011	t
KMP	2	4252110	1	0.92007 - 1.38011	t
AC	2	3312873	1	0.92007 - 1.38011	t
QS	2	1765208	1	0.92007 - 1.38011	t
MP	2	4252110	1	0.92007 - 1.38011	t
HOR	2	2386374	1	0.92007 - 1.38011	t
BF	2	4213218	1	0.92007 - 1.38011	re
BM	2	2259137	1	0.92007 - 1.38011	re
KMP	2	4134151	1	0.92007 - 1.38011	re
AC	2	3670734	1	0.92007 - 1.38011	re
QS	2	1569719	1	0.92007 - 1.38011	re
MP	2	4134151	1	0.92007 - 1.38011	re
HOR	2	2205509	1	0.92007 - 1.38011	re
BF	2	4273615	1	0.92007 - 1.38011	ou
BM	2	2122112	1	0.92007 - 1.38011	ou
KMP	2	4207782	1	0.92007 - 1.38011	ou
AC	2	3966702	1	0.92007 - 1.38011	ou
QS	2	1536656	1	0.92007 - 1.38011	ou
MP	2	4207782	1	0.92007 - 1.38011	ou
HOR	2	2292454	1	0.92007 - 1.38011	ou
BF	2	4088298	1	0.92007 - 1.38011	we
BM	2	2225825	1	0.92007 - 1.38011	we
KMP	2	4067816	1	0.92007 - 1.38011	we
AC	2	3642118	1	0.92007 - 1.38011	we
QS	2	1478839	1	0.92007 - 1.38011	we
MP	2	4067816	1	0.92007 - 1.38011	we
HOR	2	2084598	1	0.92007 - 1.38011	we
BF	2	4237052	1	0.92007 - 1.38011	na
BM	2	2186849	1	0.92007 - 1.38011	na
KMP	2	4226819	1	0.92007 - 1.38011	na
AC	2	3773579	1	0.92007 - 1.38011	na
QS	2	1569781	1	0.92007 - 1.38011	na
MP	2	4226819	1	0.92007 - 1.38011	na
HOR	2	2278144	1	0.92007 - 1.38011	na
BF	2	4071869	1	0.92007 - 1.38011	gh
BM	2	2159085	1	0.92007 - 1.38011	gh
KMP	2	4056600	1	0.92007 - 1.38011	gh
AC	2	3754481	1	0.92007 - 1.38011	gh
QS	2	1433909	1	0.92007 - 1.38011	gh
MP	2	4056600	1	0.92007 - 1.38011	gh
HOR	2	2067721	1	0.92007 - 1.38011	gh
BF	2	4208561	1	0.92007 - 1.38011	r
BM	2	2441576	1	0.92007 - 1.38011	r
KMP	2	4138808	1	0.92007 - 1.38011	r
AC	2	3285097	1	0.92007 - 1.38011	r
QS	2	1645195	1	0.92007 - 1.38011	r
MP	2	4138808	1	0.92007 - 1.38011	r
HOR	2	2205509	1	0.92007 - 1.38011	r
BF	2	4076817	1	0.92007 - 1.38011	be
BM	2	2224866	1	0.92007 - 1.38011	be
KMP	2	4042609	1	0.92007 - 1.38011	be
AC	2	3648800	1	0.92007 - 1.38011	be
QS	2	1467270	1	0.92007 - 1.38011	be
MP	2	4042609	1	0.92007 - 1.38011	be
HOR	2	2062382	1	0.92007 - 1.38011	be
BF	2	4294653	1	0.92007 - 1.38011	nd
BM	2	2165231	1	0.92007 - 1.38011	nd
KMP	2	4169218	1	0.92007 - 1.38011	nd
AC	2	3935509	1	0.92007 - 1.38011	nd
QS	2	1557834	1	0.92007 - 1.38011	nd
MP	2	4169218	1	0.92007 - 1.38011	nd
HOR	2	2278144	1	0.92007 - 1.38011	nd
BF	2	4239119	1	0.92007 - 1.38011	n,
BM	2	2102057	1	0.92007 - 1.38011	n,
KMP	2	4224752	1	0.92007 - 1.38011	n,
AC	2	3945267	1	0.92007 - 1.38011	n,
QS	2	1512902	1	0.92007 - 1.38011	n,
MP	2	4224752	1	0.92007 - 1.38011	n,
HOR	2	2278144	1	0.92007 - 1.38011	n,
BF	2	4826915	1	0.92007 - 1.38011	w
BM	2	2245818	1	0.92007 - 1.38011	w
KMP	2	4739318	1	0.92007 - 1.38011	w
AC	2	3999756	1	0.92007 - 1.38011	w
QS	2	1946649	1	0.92007 - 1.38011	w
MP	2	4739318	1	0.92007 - 1.38011	w
HOR	2	2960747	1	0.92007 - 1.38011	w
BF	2	4273615	1	0.92007 - 1.38011	ou
BM	2	2122112	1	0.92007 - 1.38011	ou
KMP	2	4207782	1	0.92007 - 1.38011	ou
AC	2	3966702	1	0.92007 - 1.38011	ou
QS	2	1536656	1	0.92007 - 1.38011	ou
MP	2	4207782	1	0.92007 - 1.38011	ou
HOR	2	2292454	1	0.92007 - 1.38011	ou
BF	2	4812920	1	0.92007 - 1.38011	b
BM	2	2230267	1	0.92007 - 1.38011	b
KMP	2	4753313	1	0.92007 - 1.38011	b
AC	2	4004286	1	0.92007 - 1.38011	b
QS	2	1937789	1	0.92007 - 1.38011	b
MP	2	4753313	1	0.92007 - 1.38011	b
HOR	2	2960747	1	0.92007 - 1.38011	b
BF	2	4279486	1	0.92007 - 1.38011	of
BM	2	2122750	1	0.92007 - 1.38011	of
KMP	2	4201911	1	0.92007 - 1.38011	of
AC	2	3977638	1	0.92007 - 1.38011	of
QS	2	1546527	1	0.92007 - 1.38011	of
MP	2	4201911	1	0.92007 - 1.38011	of
HOR	2	2292454	1	0.92007 - 1.38011	of
BF	2	4800119	1	0.92007 - 1.38011	A
BM	2	2211646	1	0.92007 - 1.38011	A
KMP	2	4766114	1	0.92007 - 1.38011	A
AC	2	4016972	1	0.92007 - 1.38011	A
QS	2	1919165	1	0.92007 - 1.38011	A
MP	2	4766114	1	0.92007 - 1.38011	A
HOR	2	2960747	1	0.92007 - 1.38011	A
BF	2	4107097	1	0.92007 - 1.38011	y
BM	2	2414498	1	0.92007 - 1.38011	y
KMP	2	4039562	1	0.92007 - 1.38011	y
AC	2	3284665	1	0.92007 - 1.38011	y
QS	2	1571815	1	0.92007 - 1.38011	y
MP	2	4039562	1	0.92007 - 1.38011	y
HOR	2	2078838	1	0.92007 - 1.38011	y
BF	2	4063492	1	0.92007 - 1.38011	pe
BM	2	2216575	1	0.92007 - 1.38011	pe
KMP	2	4049243	1	0.92007 - 1.38011	pe
AC	2	3638478	1	0.92007 - 1.38011	pe
QS	2	1463177	1	0.92007 - 1.38011	pe
MP	2	4049243	1	0.92007 - 1.38011	pe
HOR	2	2059300	1	0.92007 - 1.38011	pe
BF	2	4213218	1	0.92007 - 1.38011	re
BM	2	2259137	1	0.92007 - 1.38011	re
KMP	2	4134151	1	0.92007 - 1.38011	re
AC	2	3670734	1	0.92007 - 1.38011	re
QS	2	1569719	1	0.92007 - 1.38011	re
MP	2	4134151	1	0.92007 - 1.38011	re
HOR	2	2205509	1	0.92007 - 1.38011	re
BF	2	4186824	1	0.92007 - 1.38011	ro
BM	2	2167532	1	0.92007 - 1.38011	ro
KMP	2	4160545	1	0.92007 - 1.38011	ro
AC	2	3808238	1	0.92007 - 1.38011	ro
QS	2	1520023	1	0.92007 - 1.38011	ro
MP	2	4160545	1	0.92007 - 1.38011	ro
HOR	2	2205509	1	0.92007 - 1.38011	ro
BF	2	4925467	1	0.92007 - 1.38011	t
BM	2	2425076	1	0.92007 - 1.38011	t
KMP	2	4640766	1	0.92007 - 1.38011	t
AC	2	3862279	1	0.92007 - 1.38011	t
QS	2	2011263	1	0.92007 - 1.38011	t
MP	2	4640766	1	0.92007 - 1.38011	t
HOR	2	2960747	1	0.92007 - 1.38011	t
BF	2	4327231	1	0.92007 - 1.38011	an
BM	2	2209567	1	0.92007 - 1.38011	an
KMP	2	4203476	1	0.92007 - 1.38011	an
AC	2	3864154	1	0.92007 - 1.38011	an
QS	2	1606511	1	0.92007 - 1.38011	an
MP	2	4203476	1	0.92007 - 1.38011	an
HOR	2	2320108	1	0.92007 - 1.38011	an
BF	2	4235965	1	0.92007 - 1.38011	in
BM	2	2180181	1	0.92007 - 1.38011	in
KMP	2	4146323	1	0.92007 - 1.38011	in
AC	2	3847464	1	0.92007 - 1.38011	in
QS	2	1540921	1	0.92007 - 1.38011	in
MP	2	4146323	1	0.92007 - 1.38011	in
HOR	2	2224967	1	0.92007 - 1.38011	in
BF	2	4207891	1	0.92007 - 1.38011	s,
BM	2	2096289	1	0.92007 - 1.38011	s,
KMP	2	4177492	1	0.92007 - 1.38011	s,
AC	2	3950460	1	0.92007 - 1.38011	s,
QS	2	1500132	1	0.92007 - 1.38011	s,
MP	2	4177492	1	0.92007 - 1.38011	s,
HOR	2	2232463	1	0.92007 - 1.38011	s,
BF	2	4273615	1	0.92007 - 1.38011	ou
BM	2	2122112	1	0.92007 - 1.38011	ou
KMP	2	4207782	1	0.92007 - 1.38011	ou
AC	2	3966702	1	0.92007 - 1.38011	ou
QS	2	1536656	1	0.92007 - 1.38011	ou
MP	2	4207782	1	0.92007 - 1.38011	ou
HOR	2	2292454	1	0.92007 - 1.38011	ou
BF	2	4441699	1	0.92007 - 1.38011	en
BM	2	2225484	1	0.92007 - 1.38011	en
KMP	2	4373487	1	0.92007 - 1.38011	en
AC	2	3831296	1	0.92007 - 1.38011	en
QS	2	1715834	1	0.92007 - 1.38011	en
MP	2	4373487	1	0.92007 - 1.38011	en
HOR	2	2503520	1	0.92007 - 1.38011	en
BF	2	4925467	1	0.92007 - 1.38011	t
BM	2	2425076	1	0.92007 - 1.38011	t
KMP	2	4640766	1	0.92007 - 1.38011	t
AC	2	3862279	1	0.92007 - 1.38011	t
QS	2	2011263	1	0.92007 - 1.38011	t
MP	2	4640766	1	0.92007 - 1.38011	t
HOR	2	2960747	1	0.92007 - 1.38011	t
BF	2	4173608	1	0.92007 - 1.38011	,
BM	2	2461056	1	0.92007 - 1.38011	,
KMP	2	4017119	1	0.92007 - 1.38011	,
AC	2	3329142	1	0.92007 - 1.38011	,
QS	2	1607030	1	0.92007 - 1.38011	,
MP	2	4017119	1	0.92007 - 1.38011	,
HOR	2	2105713	1	0.92007 - 1.38011	,
BF	2	4235965	1	0.92007 - 1.38011	in
BM	2	2180181	1	0.92007 - 1.38011	in
KMP	2	4146323	1	0.92007 - 1.38011	in
AC	2	3847464	1	0.92007 - 1.38011	in
QS	2	1540921	1	0.92007 - 1.38011	in
MP	2	4146323	1	0.92007 - 1.38011	in
HOR	2	2224967	1	0.92007 - 1.38011	in
BF	2	4173608	1	0.92007 - 1.38011	,
BM	2	2461056	1	0.92007 - 1.38011	,
KMP	2	4017119	1	0.92007 - 1.38011	,
AC	2	3329142	1	0.92007 - 1.38011	,
QS	2	1607030	1	0.92007 - 1.38011	,
MP	2	4017119	1	0.92007 - 1.38011	,
HOR	2	2105713	1	0.92007 - 1.38011	,
BF	2	4278921	1	0.92007 - 1.38011	n
BM	2	2445587	1	0.92007 - 1.38011	n
KMP	2	4184950	1	0.92007 - 1.38011	n
AC	2	3297316	1	0.92007 - 1.38011	n
QS	2	1726541	1	0.92007 - 1.38011	n
MP	2	4184950	1	0.92007 - 1.38011	n
HOR	2	2278144	1	0.92007 - 1.38011	n
BF	2	4096660	1	0.92007 - 1.38011	fu
BM	2	2068924	1	0.92007 - 1.38011	fu
KMP	2	4091420	1	0.92007 - 1.38011	fu
AC	2	3937529	1	0.92007 - 1.38011	fu
QS	2	1418637	1	0.92007 - 1.38011	fu
MP	2	4091420	1	0.92007 - 1.38011	fu
HOR	2	2106761	1	0.92007 - 1.38011	fu
BF	2	4113075	1	0.92007 - 1.38011	un
BM	2	2145008	1	0.92007 - 1.38011	un
KMP	2	4082462	1	0.92007 - 1.38011	un
AC	2	3817952	1	0.92007 - 1.38011	un
QS	2	1455088	1	0.92007 - 1.38011	un
MP	2	4082462	1	0.92007 - 1.38011	un
HOR	2	2109867	1	0.92007 - 1.38011	un
BF	2	4104105	1	0.92007 - 1.38011	u
BM	2	2401971	1	0.92007 - 1.38011	u
KMP	2	4091432	1	0.92007 - 1.38011	u
AC	2	3257234	1	0.92007 - 1.38011	u
QS	2	1585069	1	0.92007 - 1.38011	u
MP	2	4091432	1	0.92007 - 1.38011	u
HOR	2	2109867	1	0.92007 - 1.38011	u
BF	2	4925467	1	0.92007 - 1.38011	t
BM	2	2425076	1	0.92007 - 1.38011	t
KMP	2	4640766	1	0.92007 - 1.38011	t
AC	2	3862279	1	0.92007 - 1.38011	t
QS	2	2011263	1	0.92007 - 1.38011	t
MP	2	4640766	1	0.92007 - 1.38011	t
HOR	2	2960747	1	0.92007 - 1.38011	t
BF	2	4294653	1	0.92007 - 1.38011	nd
BM	2	2165231	1	0.92007 - 1.38011	nd
KMP	2	4169218	1	0.92007 - 1.38011	nd
AC	2	3935509	1	0.92007 - 1.38011	nd
QS	2	1557834	1	0.92007 - 1.38011	nd
MP	2	4169218	1	0.92007 - 1.38011	nd
HOR	2	2278144	1	0.92007 - 1.38011	nd
BF	2	4270274	1	0.92007 - 1.38011	ab
BM	2	2092764	1	0.92007 - 1.38011	ab
KMP	2	4260433	1	0.92007 - 1.38011	ab
AC	2	3979034	1	0.92007 - 1.38011	ab
QS	2	1545714	1	0.92007 - 1.38011	ab
MP	2	4260433	1	0.92007 - 1.38011	ab
HOR	2	2320108	1	0.92007 - 1.38011	ab
BF	2	4318909	1	0.92007 - 1.38011	hi
BM	2	2176917	1	0.92007 - 1.38011	hi
KMP	2	4255393	1	0.92007 - 1.38011	hi
AC	2	3874596	1	0.92007 - 1.38011	hi
QS	2	1608448	1	0.92007 - 1.38011	hi
MP	2	4255393	1	0.92007 - 1.38011	hi
HOR	2	2349446	1	0.92007 - 1.38011	hi
BF	2	4200491	1	0.92007 - 1.38011	id
BM	2	2125014	1	0.92007 - 1.38011	id
KMP	2	4181797	1	0.92007 - 1.38011	id
AC	2	3882703	1	0.92007 - 1.38011	id
QS	2	1510375	1	0.92007 - 1.38011	id
MP	2	4181797	1	0.92007 - 1.38011	id
HOR	2	2224967	1	0.92007 - 1.38011	id
BF	2	4809211	1	0.92007 - 1.38011	m
BM	2	2247268	1	0.92007 - 1.38011	m
KMP	2	4757022	1	0.92007 - 1.38011	m
AC	2	3970303	1	0.92007 - 1.38011	m
QS	2	1939373	1	0.92007 - 1.38011	m
MP	2	4757022	1	0.92007 - 1.38011	m
HOR	2	2960747	1	0.92007 - 1.38011	m
BF	2	4213218	1	0.92007 - 1.38011	re
BM	2	2259137	1	0.92007 - 1.38011	re
KMP	2	4134151	1	0.92007 - 1.38011	re
AC	2	3670734	1	0.92007 - 1.38011	re
QS	2	1569719	1	0.92007 - 1.38011	re
MP	2	4134151	1	0.92007 - 1.38011	re
HOR	2	2205509	1	0.92007 - 1.38011	re
BF	2	4235965	1	0.92007 - 1.38011	in
BM	2	2180181	1	0.92007 - 1.38011	in
KMP	2	4146323	1	0.92007 - 1.38011	in
AC	2	3847464	1	0.92007 - 1.38011	in
QS	2	1540921	1	0.92007 - 1.38011	in
MP	2	4146323	1	0.92007 - 1.38011	in
HOR	2	2224967	1	0.92007 - 1.38011	in
BF	2	4809211	1	0.92007 - 1.38011	m
BM	2	2247268	1	0.92007 - 1.38011	m
KMP	2	4757022	1	0.92007 - 1.38011	m
AC	2	3970303	1	0.92007 - 1.38011	m
QS	2	1939373	1	0.92007 - 1.38011	m
MP	2	4757022	1	0.92007 - 1.38011	m
HOR	2	2960747	1	0.92007 - 1.38011	m
BF	2	4556690	1	0.92007 - 1.38011	e
BM	2	2535908	1	0.92007 - 1.38011	e
KMP	2	4258495	1	0.92007 - 1.38011	e
AC	2	3394539	1	0.92007 - 1.38011	e
QS	2	1881966	1	0.92007 - 1.38011	e
MP	2	4258495	1	0.92007 - 1.38011	e
HOR	2	2503520	1	0.92007 - 1.38011	e
BF	2	4556690	1	0.92007 - 1.38011	e
BM	2	2535908	1	0.92007 - 1.38011	e
KMP	2	4258495	1	0.92007 - 1.38011	e
AC	2	3394539	1	0.92007 - 1.38011	e
QS	2	1881966	1	0.92007 - 1.38011	e
MP	2	4258495	1	0.92007 - 1.38011	e
HOR	2	2503520	1	0.92007 - 1.38011	e
BF	2	4099583	1	0.92007 - 1.38011	fa
BM	2	2155839	1	0.92007 - 1.38011	fa
KMP	2	4088497	1	0.92007 - 1.38011	fa
AC	2	3773236	1	0.92007 - 1.38011	fa
QS	2	1456871	1	0.92007 - 1.38011	fa
MP	2	4088497	1	0.92007 - 1.38011	fa
HOR	2	2106761	1	0.92007 - 1.38011	fa
BF	2	4378615	1	0.92007 - 1.38011	t
BM	2	2501314	1	0.92007 - 1.38011	t
KMP	2	4252110	1	0.92007 - 1.38011	t
AC	2	3312873	1	0.92007 - 1.38011	t
QS	2	1765208	1	0.92007 - 1.38011	t
MP	2	4252110	1	0.92007 - 1.38011	t
HOR	2	2386374	1	0.92007 - 1.38011	t
BF	2	4344348	1	0.92007 - 1.38011	to
BM	2	2210602	1	0.92007 - 1.38011	to
KMP	2	4286377	1	0.92007 - 1.38011	to
AC	2	3823484	1	0.92007 - 1.38011	to
QS	2	1634681	1	0.92007 - 1.38011	to
MP	2	4286377	1	0.92007 - 1.38011	to
HOR	2	2386374	1	0.92007 - 1.38011	to
BF	2	4275566	1	0.92007 - 1.38011	o
BM	2	2433706	1	0.92007 - 1.38011	o
KMP	2	4205831	1	0.92007 - 1.38011	o
AC	2	3283305	1	0.92007 - 1.38011	o
QS	2	1729714	1	0.92007 - 1.38011	o
MP	2	4205831	1	0.92007 - 1.38011	o
HOR	2	2292454	1	0.92007 - 1.38011	o
BF	2	4164819	1	0.92007 - 1.38011	dr
BM	2	2123379	1	0.92007 - 1.38011	dr
KMP	2	4156864	1	0.92007 - 1.38011	dr
AC	2	3864798	1	0.92007 - 1.38011	dr
QS	2	1493588	1	0.92007 - 1.38011	dr
MP	2	4156864	1	0.92007 - 1.38011	dr
HOR	2	2189032	1	0.92007 - 1.38011	dr
BF	2	4173608	1	0.92007 - 1.38011	,
BM	2	2461056	1	0.92007 - 1.38011	,
KMP	2	4017119	1	0.92007 - 1.38011	,
AC	2	3329142	1	0.92007 - 1.38011	,
QS	2	1607030	1	0.92007 - 1.38011	,
MP	2	4017119	1	0.92007 - 1.38011	,
HOR	2	2105713	1	0.92007 - 1.38011	,
BF	2	4465618	1	0.92007 - 1.38011	th
BM	2	2295481	1	0.92007 - 1.38011	th
KMP	2	4165107	1	0.92007 - 1.38011	th
AC	2	3895876	1	0.92007 - 1.38011	th
QS	2	1681020	1	0.92007 - 1.38011	th
MP	2	4165107	1	0.92007 - 1.38011	th
HOR	2	2386374	1	0.92007 - 1.38011	th
BF	2	4248958	1	0.92007 - 1.38011	d
BM	2	2456296	1	0.92007 - 1.38011	d
KMP	2	4072725	1	0.92007 - 1.38011	d
AC	2	3338828	1	0.92007 - 1.38011	d
QS	2	1655852	1	0.92007 - 1.38011	d
MP	2	4072725	1	0.92007 - 1.38011	d
HOR	2	2189032	1	0.92007 - 1.38011	d
BF	2	4113075	1	0.92007 - 1.38011	un
BM	2	2145008	1	0.92007 - 1.38011	un
KMP	2	4082462	1	0.92007 - 1.38011	un
AC	2	3817952	1	0.92007 - 1.38011	un
QS	2	1455088	1	0.92007 - 1.38011	un
MP	2	4082462	1	0.92007 - 1.38011	un
HOR	2	2109867	1	0.92007 - 1.38011	un
BF	2	4254566	1	0.92007 - 1.38011	nt
BM	2	2216287	1	0.92007 - 1.38011	nt
KMP	2	4209305	1	0.92007 - 1.38011	nt
AC	2	3741992	1	0.92007 - 1.38011	nt
QS	2	1572259	1	0.92007 - 1.38011	nt
MP	2	4209305	1	0.92007 - 1.38011	nt
HOR	2	2278144	1	0.92007 - 1.38011	nt
BF	2	4198900	1	0.92007 - 1.38011	ic
BM	2	2080325	1	0.92007 - 1.38011	ic
KMP	2	4183388	1	0.92007 - 1.38011	ic
AC	2	3974550	1	0.92007 - 1.38011	ic
QS	2	1491238	1	0.92007 - 1.38011	ic
MP	2	4183388	1	0.92007 - 1.38011	ic
HOR	2	2224967	1	0.92007 - 1.38011	ic
BF	2	4296489	1	0.92007 - 1.38011	at
BM	2	2221028	1	0.92007 - 1.38011	at
KMP	2	4234218	1	0.92007 - 1.38011	at
AC	2	3750695	1	0.92007 - 1.38011	at
QS	2	1609599	1	0.92007 - 1.38011	at
MP	2	4234218	1	0.92007 - 1.38011	at
HOR	2	2320108	1	0.92007 - 1.38011	at
BF	2	4809211	1	0.92007 - 1.38011	m
BM	2	2247268	1	0.92007 - 1.38011	m
KMP	2	4757022	1	0.92007 - 1.38011	m
AC	2	3970303	1	0.92007 - 1.38011	m
QS	2	1939373	1	0.92007 - 1.38011	m
MP	2	4757022	1	0.92007 - 1.38011	m
HOR	2	2960747	1	0.92007 - 1.38011	m
BF	2	4248958	1	0.92007 - 1.38011	d
BM	2	2456296	1	0.92007 - 1.38011	d
KMP	2	4072725	1	0.92007 - 1.38011	d
AC	2	3338828	1	0.92007 - 1.38011	d
QS	2	1655852	1	0.92007 - 1.38011	d
MP	2	4072725	1	0.92007 - 1.38011	d
HOR	2	2189032	1	0.92007 - 1.38011	d
BF	2	4209057	1	0.92007 - 1.38011	sa
BM	2	2177454	1	0.92007 - 1.38011	sa
KMP	2	4176326	1	0.92007 - 1.38011	sa
AC	2	3782005	1	0.92007 - 1.38011	sa
QS	2	1544417	1	0.92007 - 1.38011	sa
MP	2	4176326	1	0.92007 - 1.38011	sa
HOR	2	2232463	1	0.92007 - 1.38011	sa
BF	2	4215189	1	0.92007 - 1.38011	is
BM	2	2151983	1	0.92007 - 1.38011	is
KMP	2	4167099	1	0.92007 - 1.38011	is
AC	2	3868755	1	0.92007 - 1.38011	is
QS	2	1527319	1	0.92007 - 1.38011	is
MP	2	4167099	1	0.92007 - 1.38011	is
HOR	2	2224967	1	0.92007 - 1.38011	is
BF	2	4861020	1	0.92007 - 1.38011	a
BM	2	2338412	1	0.92007 - 1.38011	a
KMP	2	4705213	1	0.92007 - 1.38011	a
AC	2	3846933	1	0.92007 - 1.38011	a
QS	2	1976265	1	0.92007 - 1.38011	a
MP	2	4705213	1	0.92007 - 1.38011	a
HOR	2	2960747	1	0.92007 - 1.38011	a
BF	2	4416464	1	0.92007 - 1.38011	ep
BM	2	2126029	1	0.92007 - 1.38011	ep
KMP	2	4398721	1	0.92007 - 1.38011	ep
AC	2	3981586	1	0.92007 - 1.38011	ep
QS	2	1666640	1	0.92007 - 1.38011	ep
MP	2	4398721	1	0.92007 - 1.38011	ep
HOR	2	2503520	1	0.92007 - 1.38011	ep
BF	2	4465618	1	0.92007 - 1.38011	th
BM	2	2295481	1	0.92007 - 1.38011	th
KMP	2	4165107	1	0.92007 - 1.38011	th
AC	2	3895876	1	0.92007 - 1.38011	th
QS	2	1681020	1	0.92007 - 1.38011	th
MP	2	4165107	1	0.92007 - 1.38011	th
HOR	2	2386374	1	0.92007 - 1.38011	th
BF	2	4074661	1	0.92007 - 1.38011	y.
BM	2	2036019	1	0.92007 - 1.38011	y.
KMP	2	4071998	1	0.92007 - 1.38011	y.
AC	2	3992902	1	0.92007 - 1.38011	y.
QS	2	1388772	1	0.92007 - 1.38011	y.
MP	2	4071998	1	0.92007 - 1.38011	y.
HOR	2	2078838	1	0.92007 - 1.38011	y.
BF	2	4209057	1	0.92007 - 1.38011	sa
BM	2	2177454	1	0.92007 - 1.38011	sa
KMP	2	4176326	1	0.92007 - 1.38011	sa
AC	2	3782005	1	0.92007 - 1.38011	sa
QS	2	1544417	1	0.92007 - 1.38011	sa
MP	2	4176326	1	0.92007 - 1.38011	sa
HOR	2	2232463	1	0.92007 - 1.38011	sa
BF	2	4031922	1	0.92007 - 1.38011	OR
BM	2	2017416	1	0.92007 - 1.38011	OR
KMP	2	4019183	1	0.92007 - 1.38011	OR
AC	2	4016197	1	0.92007 - 1.38011	OR
QS	2	1349409	1	0.92007 - 1.38011	OR
MP	2	4019183	1	0.92007 - 1.38011	OR
HOR	2	2019202	1	0.92007 - 1.38011	OR
BF	2	4018614	1	0.92007 - 1.38011	xt
BM	2	2158434	1	0.92007 - 1.38011	xt
KMP	2	4018245	1	0.92007 - 1.38011	xt
AC	2	3720113	1	0.92007 - 1.38011	xt
QS	2	1403318	1	0.92007 - 1.38011	xt
MP	2	4018245	1	0.92007 - 1.38011	xt
HOR	2	2010288	1	0.92007 - 1.38011	xt
BF	2	4808651	1	0.92007 - 1.38011	f
BM	2	2229762	1	0.92007 - 1.38011	f
KMP	2	4757582	1	0.92007 - 1.38011	f
AC	2	3966845	1	0.92007 - 1.38011	f
QS	2	1956091	1	0.92007 - 1.38011	f
MP	2	4757582	1	0.92007 - 1.38011	f
HOR	2	2960747	1	0.92007 - 1.38011	f
BF	2	4159552	0	< 0.46004	ll
BM	2	2114302	0	< 0.46004	ll
KMP	2	4017007	0	< 0.46004	ll
AC	2	4017007	0	< 0.46004	ll
QS	2	1418290	0	< 0.46004	ll
MP	2	4109061	0	< 0.46004	ll
HOR	2	2161070	0	< 0.46004	ll
BF	2	4030875	1	0.92007 - 1.38011	Th
BM	2	2148621	1	0.92007 - 1.38011	Th
KMP	2	4017986	1	0.92007 - 1.38011	Th
AC	2	3753342	1	0.92007 - 1.38011	Th
QS	2	1405250	1	0.92007 - 1.38011	Th
MP	2	4017986	1	0.92007 - 1.38011	Th
HOR	2	2017804	1	0.92007 - 1.38011	Th
BF	2	4173608	1	0.92007 - 1.38011	,
BM	2	2461056	1	0.92007 - 1.38011	,
KMP	2	4017119	1	0.92007 - 1.38011	,
AC	2	3329142	1	0.92007 - 1.38011	,
QS	2	1607030	1	0.92007 - 1.38011	,
MP	2	4017119	1	0.92007 - 1.38011	,
HOR	2	2105713	1	0.92007 - 1.38011	,
BF	2	4808651	1	0.92007 - 1.38011	f
BM	2	2229762	1	0.92007 - 1.38011	f
KMP	2	4757582	1	0.92007 - 1.38011	f
AC	2	3966845	1	0.92007 - 1.38011	f
QS	2	1956091	1	0.92007 - 1.38011	f
MP	2	4757582	1	0.92007 - 1.38011	f
HOR	2	2960747	1	0.92007 - 1.38011	f
BF	2	4215189	1	0.92007 - 1.38011	is
BM	2	2151983	1	0.92007 - 1.38011	is
KMP	2	4167099	1	0.92007 - 1.38011	is
AC	2	3868755	1	0.92007 - 1.38011	is
QS	2	1527319	1	0.92007 - 1.38011	is
MP	2	4167099	1	0.92007 - 1.38011	is
HOR	2	2224967	1	0.92007 - 1.38011	is
BF	2	4214971	1	0.92007 - 1.38011	sh
BM	2	2194619	1	0.92007 - 1.38011	sh
KMP	2	4170412	1	0.92007 - 1.38011	sh
AC	2	3765787	1	0.92007 - 1.38011	sh
QS	2	1541930	1	0.92007 - 1.38011	sh
MP	2	4170412	1	0.92007 - 1.38011	sh
HOR	2	2232463	1	0.92007 - 1.38011	sh
BF	2	4441699	1	0.92007 - 1.38011	en
BM	2	2225484	1	0.92007 - 1.38011	en
KMP	2	4373487	1	0.92007 - 1.38011	en
AC	2	3831296	1	0.92007 - 1.38011	en
QS	2	1715834	1	0.92007 - 1.38011	en
MP	2	4373487	1	0.92007 - 1.38011	en
HOR	2	2503520	1	0.92007 - 1.38011	en
BF	2	4800518	1	0.92007 - 1.38011	u
BM	2	2237556	1	0.92007 - 1.38011	u
KMP	2	4765715	1	0.92007 - 1.38011	u
AC	2	3953647	1	0.92007 - 1.38011	u
QS	2	1943699	1	0.92007 - 1.38011	u
MP	2	4765715	1	0.92007 - 1.38011	u
HOR	2	2960747	1	0.92007 - 1.38011	u
BF	2	4411323	1	0.92007 - 1.38011	he
BM	2	2340510	1	0.92007 - 1.38011	he
KMP	2	4162979	1	0.92007 - 1.38011	he
AC	2	3756015	1	0.92007 - 1.38011	he
QS	2	1675229	1	0.92007 - 1.38011	he
MP	2	4162979	1	0.92007 - 1.38011	he
HOR	2	2349446	1	0.92007 - 1.38011	he
BF	2	4269125	1	0.92007 - 1.38011	au
BM	2	2112691	1	0.92007 - 1.38011	au
KMP	2	4261582	1	0.92007 - 1.38011	au
AC	2	3939648	1	0.92007 - 1.38011	au
QS	2	1554165	1	0.92007 - 1.38011	au
MP	2	4261582	1	0.92007 - 1.38011	au
HOR	2	2320108	1	0.92007 - 1.38011	au
BF	2	4066681	1	0.92007 - 1.38011	gs
BM	2	2110172	1	0.92007 - 1.38011	gs
KMP	2	4061788	1	0.92007 - 1.38011	gs
AC	2	3847108	1	0.92007 - 1.38011	gs
QS	2	1416884	1	0.92007 - 1.38011	gs
MP	2	4061788	1	0.92007 - 1.38011	gs
HOR	2	2067721	1	0.92007 - 1.38011	gs
BF	2	4029284	1	0.92007 - 1.38011	D
BM	2	2393972	1	0.92007 - 1.38011	D
KMP	2	4021579	1	0.92007 - 1.38011	D
AC	2	3254750	1	0.92007 - 1.38011	D
QS	2	1527087	1	0.92007 - 1.38011	D
MP	2	4021579	1	0.92007 - 1.38011	D
HOR	2	2019021	1	0.92007 - 1.38011	D
BF	2	4833204	1	0.92007 - 1.38011	h
BM	2	2275777	1	0.92007 - 1.38011	h
KMP	2	4733029	1	0.92007 - 1.38011	h
AC	2	3796985	1	0.92007 - 1.38011	h
QS	2	2048564	1	0.92007 - 1.38011	h
MP	2	4733029	1	0.92007 - 1.38011	h
HOR	2	2960747	1	0.92007 - 1.38011	h
BF	2	4325150	1	0.92007 - 1.38011	ti
BM	2	2175703	1	0.92007 - 1.38011	ti
KMP	2	4305575	1	0.92007 - 1.38011	ti
AC	2	3851383	1	0.92007 - 1.38011	ti
QS	2	1613935	1	0.92007 - 1.38011	ti
MP	2	4305575	1	0.92007 - 1.38011	ti
HOR	2	2386374	1	0.92007 - 1.38011	ti
BF	2	4411323	1	0.92007 - 1.38011	he
BM	2	2340510	1	0.92007 - 1.38011	he
KMP	2	4162979	1	0.92007 - 1.38011	he
AC	2	3756015	1	0.92007 - 1.38011	he
QS	2	1675229	1	0.92007 - 1.38011	he
MP	2	4162979	1	0.92007 - 1.38011	he
HOR	2	2349446	1	0.92007 - 1.38011	he
BF	2	4465618	1	0.92007 - 1.38011	th
BM	2	2295481	1	0.92007 - 1.38011	th
KMP	2	4165107	1	0.92007 - 1.38011	th
AC	2	3895876	1	0.92007 - 1.38011	th
QS	2	1681020	1	0.92007 - 1.38011	th
MP	2	4165107	1	0.92007 - 1.38011	th
HOR	2	2386374	1	0.92007 - 1.38011	th
BF	2	4034082	1	0.92007 - 1.38011	Ap
BM	2	2032793	1	0.92007 - 1.38011	Ap
KMP	2	4034007	1	0.92007 - 1.38011	Ap
AC	2	3978208	1	0.92007 - 1.38011	Ap
QS	2	1360563	1	0.92007 - 1.38011	Ap
MP	2	4034007	1	0.92007 - 1.38011	Ap
HOR	2	2029718	1	0.92007 - 1.38011	Ap
BF	2	4835309	1	0.92007 - 1.38011	s
BM	2	2310199	1	0.92007 - 1.38011	s
KMP	2	4730924	1	0.92007 - 1.38011	s
AC	2	3896905	1	0.92007 - 1.38011	s
QS	2	1987474	1	0.92007 - 1.38011	s
MP	2	4730924	1	0.92007 - 1.38011	s
HOR	2	2960747	1	0.92007 - 1.38011	s
BF	2	4411323	1	0.92007 - 1.38011	he
BM	2	2340510	1	0.92007 - 1.38011	he
KMP	2	4162979	1	0.92007 - 1.38011	he
AC	2	3756015	1	0.92007 - 1.38011	he
QS	2	1675229	1	0.92007 - 1.38011	he
MP	2	4162979	1	0.92007 - 1.38011	he
HOR	2	2349446	1	0.92007 - 1.38011	he
BF	2	4457203	1	0.92007 - 1.38011	er
BM	2	2204844	1	0.92007 - 1.38011	er
KMP	2	4357982	1	0.92007 - 1.38011	er
AC	2	3905161	1	0.92007 - 1.38011	er
QS	2	1706365	1	0.92007 - 1.38011	er
MP	2	4357982	1	0.92007 - 1.38011	er
HOR	2	2503520	1	0.92007 - 1.38011	er
BF	2	4207891	1	0.92007 - 1.38011	s,
BM	2	2096289	1	0.92007 - 1.38011	s,
KMP	2	4177492	1	0.92007 - 1.38011	s,
AC	2	3950460	1	0.92007 - 1.38011	s,
QS	2	1500132	1	0.92007 - 1.38011	s,
MP	2	4177492	1	0.92007 - 1.38011	s,
HOR	2	2232463	1	0.92007 - 1.38011	s,
BF	2	4235965	1	0.92007 - 1.38011	in
BM	2	2180181	1	0.92007 - 1.38011	in
KMP	2	4146323	1	0.92007 - 1.38011	in
AC	2	3847464	1	0.92007 - 1.38011	in
QS	2	1540921	1	0.92007 - 1.38011	in
MP	2	4146323	1	0.92007 - 1.38011	in
HOR	2	2224967	1	0.92007 - 1.38011	in
BF	2	4275566	1	0.92007 - 1.38011	o
BM	2	2433706	1	0.92007 - 1.38011	o
KMP	2	4205831	1	0.92007 - 1.38011	o
AC	2	3283305	1	0.92007 - 1.38011	o
QS	2	1729714	1	0.92007 - 1.38011	o
MP	2	4205831	1	0.92007 - 1.38011	o
HOR	2	2292454	1	0.92007 - 1.38011	o
BF	2	4099583	1	0.92007 - 1.38011	fa
BM	2	2155839	1	0.92007 - 1.38011	fa
KMP	2	4088497	1	0.92007 - 1.38011	fa
AC	2	3773236	1	0.92007 - 1.38011	fa
QS	2	1456871	1	0.92007 - 1.38011	fa
MP	2	4088497	1	0.92007 - 1.38011	fa
HOR	2	2106761	1	0.92007 - 1.38011	fa
BF	2	4556690	1	0.92007 - 1.38011	e
BM	2	2535908	1	0.92007 - 1.38011	e
KMP	2	4258495	1	0.92007 - 1.38011	e
AC	2	3394539	1	0.92007 - 1.38011	e
QS	2	1881966	1	0.92007 - 1.38011	e
MP	2	4258495	1	0.92007 - 1.38011	e
HOR	2	2503520	1	0.92007 - 1.38011	e
BF	2	4142046	1	0.92007 - 1.38011	la
BM	2	2171171	1	0.92007 - 1.38011	la
KMP	2	4101321	1	0.92007 - 1.38011	la
AC	2	3776769	1	0.92007 - 1.38011	la
QS	2	1483715	1	0.92007 - 1.38011	la
MP	2	4101321	1	0.92007 - 1.38011	la
HOR	2	2161070	1	0.92007 - 1.38011	la
BF	2	4378615	1	0.92007 - 1.38011	t
BM	2	2501314	1	0.92007 - 1.38011	t
KMP	2	4252110	1	0.92007 - 1.38011	t
AC	2	3312873	1	0.92007 - 1.38011	t
QS	2	1765208	1	0.92007 - 1.38011	t
MP	2	4252110	1	0.92007 - 1.38011	t
HOR	2	2386374	1	0.92007 - 1.38011	t
BF	2	4248958	1	0.92007 - 1.38011	d
BM	2	2456296	1	0.92007 - 1.38011	d
KMP	2	4072725	1	0.92007 - 1.38011	d
AC	2	3338828	1	0.92007 - 1.38011	d
QS	2	1655852	1	0.92007 - 1.38011	d
MP	2	4072725	1	0.92007 - 1.38011	d
HOR	2	2189032	1	0.92007 - 1.38011	d
BF	2	4215139	1	0.92007 - 1.38011	it
BM	2	2216283	1	0.92007 - 1.38011	it
KMP	2	4167149	1	0.92007 - 1.38011	it
AC	2	3743921	1	0.92007 - 1.38011	it
QS	2	1546942	1	0.92007 - 1.38011	it
MP	2	4167149	1	0.92007 - 1.38011	it
HOR	2	2224967	1	0.92007 - 1.38011	it
BF	2	4233505	1	0.92007 - 1.38011	n:
BM	2	2069028	1	0.92007 - 1.38011	n:
KMP	2	4230366	1	0.92007 - 1.38011	n:
AC	2	4005571	1	0.92007 - 1.38011	n:
QS	2	1506991	1	0.92007 - 1.38011	n:
MP	2	4230366	1	0.92007 - 1.38011	n:
HOR	2	2278144	1	0.92007 - 1.38011	n:
BF	2	4068637	1	0.92007 - 1.38011	ge
BM	2	2220669	1	0.92007 - 1.38011	ge
KMP	2	4059832	1	0.92007 - 1.38011	ge
AC	2	3636229	1	0.92007 - 1.38011	ge
QS	2	1467025	1	0.92007 - 1.38011	ge
MP	2	4059832	1	0.92007 - 1.38011	ge
HOR	2	2067721	1	0.92007 - 1.38011	ge
BF	2	4327231	1	0.92007 - 1.38011	an
BM	2	2209567	1	0.92007 - 1.38011	an
KMP	2	4203476	1	0.92007 - 1.38011	an
AC	2	3864154	1	0.92007 - 1.38011	an
QS	2	1606511	1	0.92007 - 1.38011	an
MP	2	4203476	1	0.92007 - 1.38011	an
HOR	2	2320108	1	0.92007 - 1.38011	an
BF	2	4327231	1	0.92007 - 1.38011	an
BM	2	2209567	1	0.92007 - 1.38011	an
KMP	2	4203476	1	0.92007 - 1.38011	an
AC	2	3864154	1	0.92007 - 1.38011	an
QS	2	1606511	1	0.92007 - 1.38011	an
MP	2	4203476	1	0.92007 - 1.38011	an
HOR	2	2320108	1	0.92007 - 1.38011	an
BF	2	4378615	1	0.92007 - 1.38011	t
BM	2	2501314	1	0.92007 - 1.38011	t
KMP	2	4252110	1	0.92007 - 1.38011	t
AC	2	3312873	1	0.92007 - 1.38011	t
QS	2	1765208	1	0.92007 - 1.38011	t
MP	2	4252110	1	0.92007 - 1.38011	t
HOR	2	2386374	1	0.92007 - 1.38011	t
BF	2	4102266	1	0.92007 - 1.38011	ma
BM	2	2156795	1	0.92007 - 1.38011	ma
KMP	2	4078910	1	0.92007 - 1.38011	ma
AC	2	3779925	1	0.92007 - 1.38011	ma
QS	2	1456919	1	0.92007 - 1.38011	ma
MP	2	4078910	1	0.92007 - 1.38011	ma
HOR	2	2101761	1	0.92007 - 1.38011	ma
BF	2	4104941	1	0.92007 - 1.38011	m
BM	2	2406921	1	0.92007 - 1.38011	m
KMP	2	4076235	1	0.92007 - 1.38011	m
AC	2	3264468	1	0.92007 - 1.38011	m
QS	2	1577671	1	0.92007 - 1.38011	m
MP	2	4076235	1	0.92007 - 1.38011	m
HOR	2	2101761	1	0.92007 - 1.38011	m
BF	2	4556690	1	0.92007 - 1.38011	e
BM	2	2535908	1	0.92007 - 1.38011	e
KMP	2	4258495	1	0.92007 - 1.38011	e
AC	2	3394539	1	0.92007 - 1.38011	e
QS	2	1881966	1	0.92007 - 1.38011	e
MP	2	4258495	1	0.92007 - 1.38011	e
HOR	2	2503520	1	0.92007 - 1.38011	e
BF	2	4329918	1	0.92007 - 1.38011	ha
BM	2	2219432	1	0.92007 - 1.38011	ha
KMP	2	4244384	1	0.92007 - 1.38011	ha
AC	2	3811762	1	0.92007 - 1.38011	ha
QS	2	1625215	1	0.92007 - 1.38011	ha
MP	2	4244384	1	0.92007 - 1.38011	ha
HOR	2	2349446	1	0.92007 - 1.38011	ha
BF	2	4833204	1	0.92007 - 1.38011	h
BM	2	2275777	1	0.92007 - 1.38011	h
KMP	2	4733029	1	0.92007 - 1.38011	h
AC	2	3796985	1	0.92007 - 1.38011	h
QS	2	2048564	1	0.92007 - 1.38011	h
MP	2	4733029	1	0.92007 - 1.38011	h
HOR	2	2960747	1	0.92007 - 1.38011	h
BF	2	4800119	1	0.92007 - 1.38011	A
BM	2	2211646	1	0.92007 - 1.38011	A
KMP	2	4766114	1	0.92007 - 1.38011	A
AC	2	4016972	1	0.92007 - 1.38011	A
QS	2	1919165	1	0.92007 - 1.38011	A
MP	2	4766114	1	0.92007 - 1.38011	A
HOR	2	2960747	1	0.92007 - 1.38011	A
BF	2	4173366	1	0.92007 - 1.38011	de
BM	2	2244672	1	0.92007 - 1.38011	de
KMP	2	4148317	1	0.92007 - 1.38011	de
AC	2	3644216	1	0.92007 - 1.38011	de
QS	2	1548125	1	0.92007 - 1.38011	de
MP	2	4148317	1	0.92007 - 1.38011	de
HOR	2	2189032	1	0.92007 - 1.38011	de
BF	2	4248958	1	0.92007 - 1.38011	d
BM	2	2456296	1	0.92007 - 1.38011	d
KMP	2	4072725	1	0.92007 - 1.38011	d
AC	2	3338828	1	0.92007 - 1.38011	d
QS	2	1655852	1	0.92007 - 1.38011	d
MP	2	4072725	1	0.92007 - 1.38011	d
HOR	2	2189032	1	0.92007 - 1.38011	d
BF	2	4793472	1	0.92007 - 1.38011	y
BM	2	2226589	1	0.92007 - 1.38011	y
KMP	2	4772761	1	0.92007 - 1.38011	y
AC	2	3971040	1	0.92007 - 1.38011	y
QS	2	1934690	1	0.92007 - 1.38011	y
MP	2	4772761	1	0.92007 - 1.38011	y
HOR	2	2960747	1	0.92007 - 1.38011	y
BF	2	4556690	1	0.92007 - 1.38011	e
BM	2	2535908	1	0.92007 - 1.38011	e
KMP	2	4258495	1	0.92007 - 1.38011	e
AC	2	3394539	1	0.92007 - 1.38011	e
QS	2	1881966	1	0.92007 - 1.38011	e
MP	2	4258495	1	0.92007 - 1.38011	e
HOR	2	2503520	1	0.92007 - 1.38011	e
BF	2	4424178	1	0.92007 - 1.38011	e,
BM	2	2147312	1	0.92007 - 1.38011	e,
KMP	2	4391007	1	0.92007 - 1.38011	e,
AC	2	3949780	1	0.92007 - 1.38011	e,
QS	2	1674458	1	0.92007 - 1.38011	e,
MP	2	4391007	1	0.92007 - 1.38011	e,
HOR	2	2503520	1	0.92007 - 1.38011	e,
BF	2	4173366	1	0.92007 - 1.38011	de
BM	2	2244672	1	0.92007 - 1.38011	de
KMP	2	4148317	1	0.92007 - 1.38011	de
AC	2	3644216	1	0.92007 - 1.38011	de
QS	2	1548125	1	0.92007 - 1.38011	de
MP	2	4148317	1	0.92007 - 1.38011	de
HOR	2	2189032	1	0.92007 - 1.38011	de
BF	2	4160120	1	0.92007 - 1.38011	l
BM	2	2436463	1	0.92007 - 1.38011	l
KMP	2	4083247	1	0.92007 - 1.38011	l
AC	2	3276711	1	0.92007 - 1.38011	l
QS	2	1624890	1	0.92007 - 1.38011	l
MP	2	4083247	1	0.92007 - 1.38011	l
HOR	2	2161070	1	0.92007 - 1.38011	l
BF	2	4063876	1	0.92007 - 1.38011	bo
BM	2	2134577	1	0.92007 - 1.38011	bo
KMP	2	4055550	1	0.92007 - 1.38011	bo
AC	2	3799757	1	0.92007 - 1.38011	bo
QS	2	1424996	1	0.92007 - 1.38011	bo
MP	2	4055550	1	0.92007 - 1.38011	bo
HOR	2	2062382	1	0.92007 - 1.38011	bo
BF	2	4278921	1	0.92007 - 1.38011	n
BM	2	2445587	1	0.92007 - 1.38011	n
KMP	2	4184950	1	0.92007 - 1.38011	n
AC	2	3297316	1	0.92007 - 1.38011	n
QS	2	1726541	1	0.92007 - 1.38011	n
MP	2	4184950	1	0.92007 - 1.38011	n
HOR	2	2278144	1	0.92007 - 1.38011	n
BF	2	4327231	1	0.92007 - 1.38011	an
BM	2	2209567	1	0.92007 - 1.38011	an
KMP	2	4203476	1	0.92007 - 1.38011	an
AC	2	3864154	1	0.92007 - 1.38011	an
QS	2	1606511	1	0.92007 - 1.38011	an
MP	2	4203476	1	0.92007 - 1.38011	an
HOR	2	2320108	1	0.92007 - 1.38011	an
BF	2	4252265	1	0.92007 - 1.38011	ng
BM	2	2095873	1	0.92007 - 1.38011	ng
KMP	2	4211606	1	0.92007 - 1.38011	ng
AC	2	3989593	1	0.92007 - 1.38011	ng
QS	2	1520948	1	0.92007 - 1.38011	ng
MP	2	4211606	1	0.92007 - 1.38011	ng
HOR	2	2278144	1	0.92007 - 1.38011	ng
BF	2	4325150	1	0.92007 - 1.38011	ti
BM	2	2175703	1	0.92007 - 1.38011	ti
KMP	2	4305575	1	0.92007 - 1.38011	ti
AC	2	3851383	1	0.92007 - 1.38011	ti
QS	2	1613935	1	0.92007 - 1.38011	ti
MP	2	4305575	1	0.92007 - 1.38011	ti
HOR	2	2386374	1	0.92007 - 1.38011	ti
BF	2	4457203	1	0.92007 - 1.38011	er
BM	2	2204844	1	0.92007 - 1.38011	er
KMP	2	4357982	1	0.92007 - 1.38011	er
AC	2	3905161	1	0.92007 - 1.38011	er
QS	2	1706365	1	0.92007 - 1.38011	er
MP	2	4357982	1	0.92007 - 1.38011	er
HOR	2	2503520	1	0.92007 - 1.38011	er
BF	2	4465618	1	0.92007 - 1.38011	th
BM	2	2295481	1	0.92007 - 1.38011	th
KMP	2	4165107	1	0.92007 - 1.38011	th
AC	2	3895876	1	0.92007 - 1.38011	th
QS	2	1681020	1	0.92007 - 1.38011	th
MP	2	4165107	1	0.92007 - 1.38011	th
HOR	2	2386374	1	0.92007 - 1.38011	th
BF	2	4329918	1	0.92007 - 1.38011	ha
BM	2	2219432	1	0.92007 - 1.38011	ha
KMP	2	4244384	1	0.92007 - 1.38011	ha
AC	2	3811762	1	0.92007 - 1.38011	ha
QS	2	1625215	1	0.92007 - 1.38011	ha
MP	2	4244384	1	0.92007 - 1.38011	ha
HOR	2	2349446	1	0.92007 - 1.38011	ha
BF	2	4465618	1	0.92007 - 1.38011	th
BM	2	2295481	1	0.92007 - 1.38011	th
KMP	2	4165107	1	0.92007 - 1.38011	th
AC	2	3895876	1	0.92007 - 1.38011	th
QS	2	1681020	1	0.92007 - 1.38011	th
MP	2	4165107	1	0.92007 - 1.38011	th
HOR	2	2386374	1	0.92007 - 1.38011	th
BF	2	4305830	1	0.92007 - 1.38011	ho
BM	2	2197580	1	0.92007 - 1.38011	ho
KMP	2	4268472	1	0.92007 - 1.38011	ho
AC	2	3814420	1	0.92007 - 1.38011	ho
QS	2	1605139	1	0.92007 - 1.38011	ho
MP	2	4268472	1	0.92007 - 1.38011	ho
HOR	2	2349446	1	0.92007 - 1.38011	ho
BF	2	4785452	1	0.92007 - 1.38011	W
BM	2	2196977	1	0.92007 - 1.38011	W
KMP	2	4780781	1	0.92007 - 1.38011	W
AC	2	4016998	1	0.92007 - 1.38011	W
QS	2	1916020	1	0.92007 - 1.38011	W
MP	2	4780781	1	0.92007 - 1.38011	W
HOR	2	2960747	1	0.92007 - 1.38011	W
BF	2	4329918	1	0.92007 - 1.38011	ha
BM	2	2219432	1	0.92007 - 1.38011	ha
KMP	2	4244384	1	0.92007 - 1.38011	ha
AC	2	3811762	1	0.92007 - 1.38011	ha
QS	2	1625215	1	0.92007 - 1.38011	ha
MP	2	4244384	1	0.92007 - 1.38011	ha
HOR	2	2349446	1	0.92007 - 1.38011	ha
BF	2	4465618	1	0.92007 - 1.38011	th
BM	2	2295481	1	0.92007 - 1.38011	th
KMP	2	4165107	1	0.92007 - 1.38011	th
AC	2	3895876	1	0.92007 - 1.38011	th
QS	2	1681020	1	0.92007 - 1.38011	th
MP	2	4165107	1	0.92007 - 1.38011	th
HOR	2	2386374	1	0.92007 - 1.38011	th
BF	2	4465618	1	0.92007 - 1.38011	th
BM	2	2295481	1	0.92007 - 1.38011	th
KMP	2	4165107	1	0.92007 - 1.38011	th
AC	2	3895876	1	0.92007 - 1.38011	th
QS	2	1681020	1	0.92007 - 1.38011	th
MP	2	4165107	1	0.92007 - 1.38011	th
HOR	2	2386374	1	0.92007 - 1.38011	th
BF	2	4279486	1	0.92007 - 1.38011	of
BM	2	2122750	1	0.92007 - 1.38011	of
KMP	2	4201911	1	0.92007 - 1.38011	of
AC	2	3977638	1	0.92007 - 1.38011	of
QS	2	1546527	1	0.92007 - 1.38011	of
MP	2	4201911	1	0.92007 - 1.38011	of
HOR	2	2292454	1	0.92007 - 1.38011	of
BF	2	4270899	1	0.92007 - 1.38011	or
BM	2	2156103	1	0.92007 - 1.38011	or
KMP	2	4210498	1	0.92007 - 1.38011	or
AC	2	3888747	1	0.92007 - 1.38011	or
QS	2	1559574	1	0.92007 - 1.38011	or
MP	2	4210498	1	0.92007 - 1.38011	or
HOR	2	2292454	1	0.92007 - 1.38011	or
BF	2	4200683	1	0.92007 - 1.38011	im
BM	2	2094653	1	0.92007 - 1.38011	im
KMP	2	4181605	1	0.92007 - 1.38011	im
AC	2	3953745	1	0.92007 - 1.38011	im
QS	2	1495598	1	0.92007 - 1.38011	im
MP	2	4181605	1	0.92007 - 1.38011	im
HOR	2	2224967	1	0.92007 - 1.38011	im
BF	2	4327231	1	0.92007 - 1.38011	an
BM	2	2209567	1	0.92007 - 1.38011	an
KMP	2	4203476	1	0.92007 - 1.38011	an
AC	2	3864154	1	0.92007 - 1.38011	an
QS	2	1606511	1	0.92007 - 1.38011	an
MP	2	4203476	1	0.92007 - 1.38011	an
HOR	2	2320108	1	0.92007 - 1.38011	an
BF	2	4925467	1	0.92007 - 1.38011	t
BM	2	2425076	1	0.92007 - 1.38011	t
KMP	2	4640766	1	0.92007 - 1.38011	t
AC	2	3862279	1	0.92007 - 1.38011	t
QS	2	2011263	1	0.92007 - 1.38011	t
MP	2	4640766	1	0.92007 - 1.38011	t
HOR	2	2960747	1	0.92007 - 1.38011	t
BF	2	4826915	1	0.92007 - 1.38011	w
BM	2	2245818	1	0.92007 - 1.38011	w
KMP	2	4739318	1	0.92007 - 1.38011	w
AC	2	3999756	1	0.92007 - 1.38011	w
QS	2	1946649	1	0.92007 - 1.38011	w
MP	2	4739318	1	0.92007 - 1.38011	w
HOR	2	2960747	1	0.92007 - 1.38011	w
BF	2	4062780	1	0.92007 - 1.38011	bl
BM	2	2078744	1	0.92007 - 1.38011	bl
KMP	2	4056646	1	0.92007 - 1.38011	bl
AC	2	3927839	1	0.92007 - 1.38011	bl
QS	2	1405283	1	0.92007 - 1.38011	bl
MP	2	4056646	1	0.92007 - 1.38011	bl
HOR	2	2062382	1	0.92007 - 1.38011	bl
BF	2	4198900	1	0.92007 - 1.38011	ic
BM	2	2080325	1	0.92007 - 1.38011	ic
KMP	2	4183388	1	0.92007 - 1.38011	ic
AC	2	3974550	1	0.92007 - 1.38011	ic
QS	2	1491238	1	0.92007 - 1.38011	ic
MP	2	4183388	1	0.92007 - 1.38011	ic
HOR	2	2224967	1	0.92007 - 1.38011	ic
BF	2	4556690	1	0.92007 - 1.38011	e
BM	2	2535908	1	0.92007 - 1.38011	e
KMP	2	4258495	1	0.92007 - 1.38011	e
AC	2	3394539	1	0.92007 - 1.38011	e
QS	2	1881966	1	0.92007 - 1.38011	e
MP	2	4258495	1	0.92007 - 1.38011	e
HOR	2	2503520	1	0.92007 - 1.38011	e
BF	2	4411323	1	0.92007 - 1.38011	he
BM	2	2340510	1	0.92007 - 1.38011	he
KMP	2	4162979	1	0.92007 - 1.38011	he
AC	2	3756015	1	0.92007 - 1.38011	he
QS	2	1675229	1	0.92007 - 1.38011	he
MP	2	4162979	1	0.92007 - 1.38011	he
HOR	2	2349446	1	0.92007 - 1.38011	he
BF	2	4275105	1	0.92007 - 1.38011	am
BM	2	2111645	1	0.92007 - 1.38011	am
KMP	2	4255602	1	0.92007 - 1.38011	am
AC	2	3953591	1	0.92007 - 1.38011	am
QS	2	1556222	1	0.92007 - 1.38011	am
MP	2	4255602	1	0.92007 - 1.38011	am
HOR	2	2320108	1	0.92007 - 1.38011	am
BF	2	4800119	1	0.92007 - 1.38011	A
BM	2	2211646	1	0.92007 - 1.38011	A
KMP	2	4766114	1	0.92007 - 1.38011	A
AC	2	4016972	1	0.92007 - 1.38011	A
QS	2	1919165	1	0.92007 - 1.38011	A
MP	2	4766114	1	0.92007 - 1.38011	A
HOR	2	2960747	1	0.92007 - 1.38011	A
BF	2	4556690	1	0.92007 - 1.38011	e
BM	2	2535908	1	0.92007 - 1.38011	e
KMP	2	4258495	1	0.92007 - 1.38011	e
AC	2	3394539	1	0.92007 - 1.38011	e
QS	2	1881966	1	0.92007 - 1.38011	e
MP	2	4258495	1	0.92007 - 1.38011	e
HOR	2	2503520	1	0.92007 - 1.38011	e
BF	2	4794951	1	0.92007 - 1.38011	l
BM	2	2256114	1	0.92007 - 1.38011	l
KMP	2	4771282	1	0.92007 - 1.38011	l
AC	2	3936788	1	0.92007 - 1.38011	l
QS	2	1964846	1	0.92007 - 1.38011	l
MP	2	4771282	1	0.92007 - 1.38011	l
HOR	2	2960747	1	0.92007 - 1.38011	l
BF	2	4465618	1	0.92007 - 1.38011	th
BM	2	2295481	1	0.92007 - 1.38011	th
KMP	2	4165107	1	0.92007 - 1.38011	th
AC	2	3895876	1	0.92007 - 1.38011	th
QS	2	1681020	1	0.92007 - 1.38011	th
MP	2	4165107	1	0.92007 - 1.38011	th
HOR	2	2386374	1	0.92007 - 1.38011	th
BF	2	4296489	1	0.92007 - 1.38011	at
BM	2	2221028	1	0.92007 - 1.38011	at
KMP	2	4234218	1	0.92007 - 1.38011	at
AC	2	3750695	1	0.92007 - 1.38011	at
QS	2	1609599	1	0.92007 - 1.38011	at
MP	2	4234218	1	0.92007 - 1.38011	at
HOR	2	2320108	1	0.92007 - 1.38011	at
BF	2	4062780	1	0.92007 - 1.38011	bl
BM	2	2078744	1	0.92007 - 1.38011	bl
KMP	2	4056646	1	0.92007 - 1.38011	bl
AC	2	3927839	1	0.92007 - 1.38011	bl
QS	2	1405283	1	0.92007 - 1.38011	bl
MP	2	4056646	1	0.92007 - 1.38011	bl
HOR	2	2062382	1	0.92007 - 1.38011	bl
BF	2	4100130	1	0.92007 - 1.38011	ud
BM	2	2099859	1	0.92007 - 1.38011	ud
KMP	2	4095407	1	0.92007 - 1.38011	ud
AC	2	3875720	1	0.92007 - 1.38011	ud
QS	2	1437320	1	0.92007 - 1.38011	ud
MP	2	4095407	1	0.92007 - 1.38011	ud
HOR	2	2109867	1	0.92007 - 1.38011	ud
BF	2	4233505	1	0.92007 - 1.38011	n:
BM	2	2069028	1	0.92007 - 1.38011	n:
KMP	2	4230366	1	0.92007 - 1.38011	n:
AC	2	4005571	1	0.92007 - 1.38011	n:
QS	2	1506991	1	0.92007 - 1.38011	n:
MP	2	4230366	1	0.92007 - 1.38011	n:
HOR	2	2278144	1	0.92007 - 1.38011	n:
BF	2	4107097	1	0.92007 - 1.38011	y
BM	2	2414498	1	0.92007 - 1.38011	y
KMP	2	4039562	1	0.92007 - 1.38011	y
AC	2	3284665	1	0.92007 - 1.38011	y
QS	2	1571815	1	0.92007 - 1.38011	y
MP	2	4039562	1	0.92007 - 1.38011	y
HOR	2	2078838	1	0.92007 - 1.38011	y
BF	2	4281971	1	0.92007 - 1.38011	as
BM	2	2165140	1	0.92007 - 1.38011	as
KMP	2	4248736	1	0.92007 - 1.38011	as
AC	2	3860961	1	0.92007 - 1.38011	as
QS	2	1586049	1	0.92007 - 1.38011	as
MP	2	4248736	1	0.92007 - 1.38011	as
HOR	2	2320108	1	0.92007 - 1.38011	as
BF	2	4787583	1	0.92007 - 1.38011	B
BM	2	2199105	1	0.92007 - 1.38011	B
KMP	2	4778650	1	0.92007 - 1.38011	B
AC	2	4017002	1	0.92007 - 1.38011	B
QS	2	1916898	1	0.92007 - 1.38011	B
MP	2	4778650	1	0.92007 - 1.38011	B
HOR	2	2960747	1	0.92007 - 1.38011	B
BF	2	4178922	1	0.92007 - 1.38011	rn
BM	2	2155461	1	0.92007 - 1.38011	rn
KMP	2	4168447	1	0.92007 - 1.38011	rn
AC	2	3807206	1	0.92007 - 1.38011	rn
QS	2	1511824	1	0.92007 - 1.38011	rn
MP	2	4168447	1	0.92007 - 1.38011	rn
HOR	2	2205509	1	0.92007 - 1.38011	rn
BF	2	4235965	1	0.92007 - 1.38011	in
BM	2	2180181	1	0.92007 - 1.38011	in
KMP	2	4146323	1	0.92007 - 1.38011	in
AC	2	3847464	1	0.92007 - 1.38011	in
QS	2	1540921	1	0.92007 - 1.38011	in
MP	2	4146323	1	0.92007 - 1.38011	in
HOR	2	2224967	1	0.92007 - 1.38011	in
BF	2	4248958	1	0.92007 - 1.38011	d
BM	2	2456296	1	0.92007 - 1.38011	d
KMP	2	4072725	1	0.92007 - 1.38011	d
AC	2	3338828	1	0.92007 - 1.38011	d
QS	2	1655852	1	0.92007 - 1.38011	d
MP	2	4072725	1	0.92007 - 1.38011	d
HOR	2	2189032	1	0.92007 - 1.38011	d
BF	2	4556690	1	0.92007 - 1.38011	e
BM	2	2535908	1	0.92007 - 1.38011	e
KMP	2	4258495	1	0.92007 - 1.38011	e
AC	2	3394539	1	0.92007 - 1.38011	e
QS	2	1881966	1	0.92007 - 1.38011	e
MP	2	4258495	1	0.92007 - 1.38011	e
HOR	2	2503520	1	0.92007 - 1.38011	e
BF	2	4275105	1	0.92007 - 1.38011	am
BM	2	2111645	1	0.92007 - 1.38011	am
KMP	2	4255602	1	0.92007 - 1.38011	am
AC	2	3953591	1	0.92007 - 1.38011	am
QS	2	1556222	1	0.92007 - 1.38011	am
MP	2	4255602	1	0.92007 - 1.38011	am
HOR	2	2320108	1	0.92007 - 1.38011	am
BF	2	4556690	1	0.92007 - 1.38011	e
BM	2	2535908	1	0.92007 - 1.38011	e
KMP	2	4258495	1	0.92007 - 1.38011	e
AC	2	3394539	1	0.92007 - 1.38011	e
QS	2	1881966	1	0.92007 - 1.38011	e
MP	2	4258495	1	0.92007 - 1.38011	e
HOR	2	2503520	1	0.92007 - 1.38011	e
BF	2	4029284	1	0.92007 - 1.38011	D
BM	2	2393972	1	0.92007 - 1.38011	D
KMP	2	4021579	1	0.92007 - 1.38011	D
AC	2	3254750	1	0.92007 - 1.38011	D
QS	2	1527087	1	0.92007 - 1.38011	D
MP	2	4021579	1	0.92007 - 1.38011	D
HOR	2	2019021	1	0.92007 - 1.38011	D
BF	2	4275214	1	0.92007 - 1.38011	ay
BM	2	2103331	1	0.92007 - 1.38011	ay
KMP	2	4255493	1	0.92007 - 1.38011	ay
AC	2	3970176	1	0.92007 - 1.38011	ay
QS	2	1548857	1	0.92007 - 1.38011	ay
MP	2	4255493	1	0.92007 - 1.38011	ay
HOR	2	2320108	1	0.92007 - 1.38011	ay
BF	2	4296489	1	0.92007 - 1.38011	at
BM	2	2221028	1	0.92007 - 1.38011	at
KMP	2	4234218	1	0.92007 - 1.38011	at
AC	2	3750695	1	0.92007 - 1.38011	at
QS	2	1609599	1	0.92007 - 1.38011	at
MP	2	4234218	1	0.92007 - 1.38011	at
HOR	2	2320108	1	0.92007 - 1.38011	at
BF	2	4426421	1	0.92007 - 1.38011	et
BM	2	2254929	1	0.92007 - 1.38011	et
KMP	2	4388764	1	0.92007 - 1.38011	et
AC	2	3733301	1	0.92007 - 1.38011	et
QS	2	1755987	1	0.92007 - 1.38011	et
MP	2	4388764	1	0.92007 - 1.38011	et
HOR	2	2503520	1	0.92007 - 1.38011	et
BF	2	4804899	1	0.92007 - 1.38011	c
BM	2	2229627	1	0.92007 - 1.38011	c
KMP	2	4761334	1	0.92007 - 1.38011	c
AC	2	3988579	1	0.92007 - 1.38011	c
QS	2	1940167	1	0.92007 - 1.38011	c
MP	2	4761334	1	0.92007 - 1.38011	c
HOR	2	2960747	1	0.92007 - 1.38011	c
BF	2	4063492	1	0.92007 - 1.38011	pe
BM	2	2216575	1	0.92007 - 1.38011	pe
KMP	2	4049243	1	0.92007 - 1.38011	pe
AC	2	3638478	1	0.92007 - 1.38011	pe
QS	2	1463177	1	0.92007 - 1.38011	pe
MP	2	4049243	1	0.92007 - 1.38011	pe
HOR	2	2059300	1	0.92007 - 1.38011	pe
BF	2	4248958	1	0.92007 - 1.38011	d
BM	2	2456296	1	0.92007 - 1.38011	d
KMP	2	4072725	1	0.92007 - 1.38011	d
AC	2	3338828	1	0.92007 - 1.38011	d
QS	2	1655852	1	0.92007 - 1.38011	d
MP	2	4072725	1	0.92007 - 1.38011	d
HOR	2	2189032	1	0.92007 - 1.38011	d
BF	2	4254566	1	0.92007 - 1.38011	nt
BM	2	2216287	1	0.92007 - 1.38011	nt
KMP	2	4209305	1	0.92007 - 1.38011	nt
AC	2	3741992	1	0.92007 - 1.38011	nt
QS	2	1572259	1	0.92007 - 1.38011	nt
MP	2	4209305	1	0.92007 - 1.38011	nt
HOR	2	2278144	1	0.92007 - 1.38011	nt
BF	2	4425241	1	0.92007 - 1.38011	el
BM	2	2173653	1	0.92007 - 1.38011	el
KMP	2	4389944	1	0.92007 - 1.38011	el
AC	2	3937146	1	0.92007 - 1.38011	el
QS	2	1687136	1	0.92007 - 1.38011	el
MP	2	4389944	1	0.92007 - 1.38011	el
HOR	2	2503520	1	0.92007 - 1.38011	el
BF	2	4925467	1	0.92007 - 1.38011	t
BM	2	2425076	1	0.92007 - 1.38011	t
KMP	2	4640766	1	0.92007 - 1.38011	t
AC	2	3862279	1	0.92007 - 1.38011	t
QS	2	2011263	1	0.92007 - 1.38011	t
MP	2	4640766	1	0.92007 - 1.38011	t
HOR	2	2960747	1	0.92007 - 1.38011	t
BF	2	4159552	0	< 0.46004	ll
BM	2	2114302	0	< 0.46004	ll
KMP	2	4017007	0	< 0.46004	ll
AC	2	4017007	0	< 0.46004	ll
QS	2	1418290	0	< 0.46004	ll
MP	2	4109061	0	< 0.46004	ll
HOR	2	2161070	0	< 0.46004	ll
BF	2	4279486	1	0.92007 - 1.38011	of
BM	2	2122750	1	0.92007 - 1.38011	of
KMP	2	4201911	1	0.92007 - 1.38011	of
AC	2	3977638	1	0.92007 - 1.38011	of
QS	2	1546527	1	0.92007 - 1.38011	of
MP	2	4201911	1	0.92007 - 1.38011	of
HOR	2	2292454	1	0.92007 - 1.38011	of
BF	2	4925467	1	0.92007 - 1.38011	t
BM	2	2425076	1	0.92007 - 1.38011	t
KMP	2	4640766	1	0.92007 - 1.38011	t
AC	2	3862279	1	0.92007 - 1.38011	t
QS	2	2011263	1	0.92007 - 1.38011	t
MP	2	4640766	1	0.92007 - 1.38011	t
HOR	2	2960747	1	0.92007 - 1.38011	t
BF	2	4795908	1	0.92007 - 1.38011	I
BM	2	2207435	1	0.92007 - 1.38011	I
KMP	2	4770325	1	0.92007 - 1.38011	I
AC	2	4016977	1	0.92007 - 1.38011	I
QS	2	1923349	1	0.92007 - 1.38011	I
MP	2	4770325	1	0.92007 - 1.38011	I
HOR	2	2960747	1	0.92007 - 1.38011	I
BF	2	4457203	1	0.92007 - 1.38011	er
BM	2	2204844	1	0.92007 - 1.38011	er
KMP	2	4357982	1	0.92007 - 1.38011	er
AC	2	3905161	1	0.92007 - 1.38011	er
QS	2	1706365	1	0.92007 - 1.38011	er
MP	2	4357982	1	0.92007 - 1.38011	er
HOR	2	2503520	1	0.92007 - 1.38011	er
BF	2	4173608	1	0.92007 - 1.38011	,
BM	2	2461056	1	0.92007 - 1.38011	,
KMP	2	4017119	1	0.92007 - 1.38011	,
AC	2	3329142	1	0.92007 - 1.38011	,
QS	2	1607030	1	0.92007 - 1.38011	,
MP	2	4017119	1	0.92007 - 1.38011	,
HOR	2	2105713	1	0.92007 - 1.38011	,
BF	2	4131984	1	0.92007 - 1.38011	f
BM	2	2434959	1	0.92007 - 1.38011	f
KMP	2	4056096	1	0.92007 - 1.38011	f
AC	2	3287505	1	0.92007 - 1.38011	f
QS	2	1591166	1	0.92007 - 1.38011	f
MP	2	4056096	1	0.92007 - 1.38011	f
HOR	2	2106761	1	0.92007 - 1.38011	f
BF	2	4925467	1	0.92007 - 1.38011	t
BM	2	2425076	1	0.92007 - 1.38011	t
KMP	2	4640766	1	0.92007 - 1.38011	t
AC	2	3862279	1	0.92007 - 1.38011	t
QS	2	2011263	1	0.92007 - 1.38011	t
MP	2	4640766	1	0.92007 - 1.38011	t
HOR	2	2960747	1	0.92007 - 1.38011	t
BF	2	4251208	1	0.92007 - 1.38011	ow
BM	2	2101151	1	0.92007 - 1.38011	ow
KMP	2	4230189	1	0.92007 - 1.38011	ow
AC	2	3964007	1	0.92007 - 1.38011	ow
QS	2	1530211	1	0.92007 - 1.38011	ow
MP	2	4230189	1	0.92007 - 1.38011	ow
HOR	2	2292454	1	0.92007 - 1.38011	ow
BF	2	4465618	1	0.92007 - 1.38011	th
BM	2	2295481	1	0.92007 - 1.38011	th
KMP	2	4165107	1	0.92007 - 1.38011	th
AC	2	3895876	1	0.92007 - 1.38011	th
QS	2	1681020	1	0.92007 - 1.38011	th
MP	2	4165107	1	0.92007 - 1.38011	th
HOR	2	2386374	1	0.92007 - 1.38011	th
BF	2	4411323	1	0.92007 - 1.38011	he
BM	2	2340510	1	0.92007 - 1.38011	he
KMP	2	4162979	1	0.92007 - 1.38011	he
AC	2	3756015	1	0.92007 - 1.38011	he
QS	2	1675229	1	0.92007 - 1.38011	he
MP	2	4162979	1	0.92007 - 1.38011	he
HOR	2	2349446	1	0.92007 - 1.38011	he
BF	2	4457203	1	0.92007 - 1.38011	er
BM	2	2204844	1	0.92007 - 1.38011	er
KMP	2	4357982	1	0.92007 - 1.38011	er
AC	2	3905161	1	0.92007 - 1.38011	er
QS	2	1706365	1	0.92007 - 1.38011	er
MP	2	4357982	1	0.92007 - 1.38011	er
HOR	2	2503520	1	0.92007 - 1.38011	er
BF	2	4173608	1	0.92007 - 1.38011	,
BM	2	2461056	1	0.92007 - 1.38011	,
KMP	2	4017119	1	0.92007 - 1.38011	,
AC	2	3329142	1	0.92007 - 1.38011	,
QS	2	1607030	1	0.92007 - 1.38011	,
MP	2	4017119	1	0.92007 - 1.38011	,
HOR	2	2105713	1	0.92007 - 1.38011	,
BF	2	4173608	1	0.92007 - 1.38011	,
BM	2	2461056	1	0.92007 - 1.38011	,
KMP	2	4017119	1	0.92007 - 1.38011	,
AC	2	3329142	1	0.92007 - 1.38011	,
QS	2	1607030	1	0.92007 - 1.38011	,
MP	2	4017119	1	0.92007 - 1.38011	,
HOR	2	2105713	1	0.92007 - 1.38011	,
BF	2	4318909	1	0.92007 - 1.38011	hi
BM	2	2176917	1	0.92007 - 1.38011	hi
KMP	2	4255393	1	0.92007 - 1.38011	hi
AC	2	3874596	1	0.92007 - 1.38011	hi
QS	2	1608448	1	0.92007 - 1.38011	hi
MP	2	4255393	1	0.92007 - 1.38011	hi
HOR	2	2349446	1	0.92007 - 1.38011	hi
BF	2	4208561	1	0.92007 - 1.38011	r
BM	2	2441576	1	0.92007 - 1.38011	r
KMP	2	4138808	1	0.92007 - 1.38011	r
AC	2	3285097	1	0.92007 - 1.38011	r
QS	2	1645195	1	0.92007 - 1.38011	r
MP	2	4138808	1	0.92007 - 1.38011	r
HOR	2	2205509	1	0.92007 - 1.38011	r
BF	2	4285830	1	0.92007 - 1.38011	ar
BM	2	2156845	1	0.92007 - 1.38011	ar
KMP	2	4244877	1	0.92007 - 1.38011	ar
AC	2	3881114	1	0.92007 - 1.38011	ar
QS	2	1577882	1	0.92007 - 1.38011	ar
MP	2	4244877	1	0.92007 - 1.38011	ar
HOR	2	2320108	1	0.92007 - 1.38011	ar
BF	2	4108969	1	0.92007 - 1.38011	ut
BM	2	2182125	1	0.92007 - 1.38011	ut
KMP	2	4086568	1	0.92007 - 1.38011	ut
AC	2	3731129	1	0.92007 - 1.38011	ut
QS	2	1468536	1	0.92007 - 1.38011	ut
MP	2	4086568	1	0.92007 - 1.38011	ut
HOR	2	2109867	1	0.92007 - 1.38011	ut
BF	2	4420354	1	0.92007 - 1.38011	ei
BM	2	2197458	1	0.92007 - 1.38011	ei
KMP	2	4394831	1	0.92007 - 1.38011	ei
AC	2	3850178	1	0.92007 - 1.38011	ei
QS	2	1696194	1	0.92007 - 1.38011	ei
MP	2	4394831	1	0.92007 - 1.38011	ei
HOR	2	2503520	1	0.92007 - 1.38011	ei
BF	2	4059059	1	0.92007 - 1.38011	ph
BM	2	2156471	1	0.92007 - 1.38011	ph
KMP	2	4053676	1	0.92007 - 1.38011	ph
AC	2	3749065	1	0.92007 - 1.38011	ph
[truncated: 15,501 more rows]
