# Supplementary material for: Entropy-Based Approach in Selection Exact String-Matching Algorithms
Source: Entropy (Basel). 2020 Dec 28;23(1):31. doi: 10.3390/e23010031 (PMC7824336; doi:10.3390/e23010031)
Supplement: Supplementary file 1 [file entropy-23-00031-s001.zip › Data4Download/Model validation - Natural language domain.xlsx]

## Sheet: Sheet1
Algo	m	Comp	PattEnt	PattEntClass	Pattern
BF	2	101586	0	< 0.46004	VV
BM	2	51197	0	< 0.46004	VV
KMP	2	99999	0	< 0.46004	VV
AC	2	99999	0	< 0.46004	VV
QS	2	34206	0	< 0.46004	VV
MP	2	101529	0	< 0.46004	VV
HOR	2	51948	0	< 0.46004	VV
BF	2	101548	1	0.92007 - 1.38011	fN
BM	2	51211	1	0.92007 - 1.38011	fN
KMP	2	101475	1	0.92007 - 1.38011	fN
AC	2	98534	1	0.92007 - 1.38011	fN
QS	2	34889	1	0.92007 - 1.38011	fN
MP	2	101475	1	0.92007 - 1.38011	fN
HOR	2	51916	1	0.92007 - 1.38011	fN
BF	2	101565	1	0.92007 - 1.38011	Ut
BM	2	51199	1	0.92007 - 1.38011	Ut
KMP	2	101500	1	0.92007 - 1.38011	Ut
AC	2	98484	1	0.92007 - 1.38011	Ut
QS	2	34918	1	0.92007 - 1.38011	Ut
MP	2	101500	1	0.92007 - 1.38011	Ut
HOR	2	51929	1	0.92007 - 1.38011	Ut
BF	2	101538	1	0.92007 - 1.38011	dy
BM	2	51208	1	0.92007 - 1.38011	dy
KMP	2	101483	1	0.92007 - 1.38011	dy
AC	2	98488	1	0.92007 - 1.38011	dy
QS	2	34880	1	0.92007 - 1.38011	dy
MP	2	101483	1	0.92007 - 1.38011	dy
HOR	2	51927	1	0.92007 - 1.38011	dy
BF	2	101569	1	0.92007 - 1.38011	yF
BM	2	51217	1	0.92007 - 1.38011	yF
KMP	2	101508	1	0.92007 - 1.38011	yF
AC	2	98466	1	0.92007 - 1.38011	yF
QS	2	34893	1	0.92007 - 1.38011	yF
MP	2	101508	1	0.92007 - 1.38011	yF
HOR	2	51955	1	0.92007 - 1.38011	yF
BF	2	101538	1	0.92007 - 1.38011	wM
BM	2	51185	1	0.92007 - 1.38011	wM
KMP	2	101459	1	0.92007 - 1.38011	wM
AC	2	98497	1	0.92007 - 1.38011	wM
QS	2	34891	1	0.92007 - 1.38011	wM
MP	2	101459	1	0.92007 - 1.38011	wM
HOR	2	51894	1	0.92007 - 1.38011	wM
BF	2	101636	1	0.92007 - 1.38011	La
BM	2	51162	1	0.92007 - 1.38011	La
KMP	2	101559	1	0.92007 - 1.38011	La
AC	2	98564	1	0.92007 - 1.38011	La
QS	2	34942	1	0.92007 - 1.38011	La
MP	2	101559	1	0.92007 - 1.38011	La
HOR	2	52027	1	0.92007 - 1.38011	La
BF	2	101625	1	0.92007 - 1.38011	vp
BM	2	51249	1	0.92007 - 1.38011	vp
KMP	2	101544	1	0.92007 - 1.38011	vp
AC	2	98385	1	0.92007 - 1.38011	vp
QS	2	34986	1	0.92007 - 1.38011	vp
MP	2	101544	1	0.92007 - 1.38011	vp
HOR	2	51985	1	0.92007 - 1.38011	vp
BF	2	101614	1	0.92007 - 1.38011	ov
BM	2	51234	1	0.92007 - 1.38011	ov
KMP	2	101542	1	0.92007 - 1.38011	ov
AC	2	98449	1	0.92007 - 1.38011	ov
QS	2	34912	1	0.92007 - 1.38011	ov
MP	2	101542	1	0.92007 - 1.38011	ov
HOR	2	52023	1	0.92007 - 1.38011	ov
BF	2	101568	1	0.92007 - 1.38011	UW
BM	2	51210	1	0.92007 - 1.38011	UW
KMP	2	101497	1	0.92007 - 1.38011	UW
AC	2	98486	1	0.92007 - 1.38011	UW
QS	2	34938	1	0.92007 - 1.38011	UW
MP	2	101497	1	0.92007 - 1.38011	UW
HOR	2	51929	1	0.92007 - 1.38011	UW
BF	2	101608	1	0.92007 - 1.38011	Yd
BM	2	51179	1	0.92007 - 1.38011	Yd
KMP	2	101542	1	0.92007 - 1.38011	Yd
AC	2	98523	1	0.92007 - 1.38011	Yd
QS	2	34937	1	0.92007 - 1.38011	Yd
MP	2	101542	1	0.92007 - 1.38011	Yd
HOR	2	51984	1	0.92007 - 1.38011	Yd
BF	2	101576	1	0.92007 - 1.38011	gv
BM	2	51218	1	0.92007 - 1.38011	gv
KMP	2	101515	1	0.92007 - 1.38011	gv
AC	2	98450	1	0.92007 - 1.38011	gv
QS	2	34951	1	0.92007 - 1.38011	gv
MP	2	101515	1	0.92007 - 1.38011	gv
HOR	2	51952	1	0.92007 - 1.38011	gv
BF	2	101566	1	0.92007 - 1.38011	UB
BM	2	51178	1	0.92007 - 1.38011	UB
KMP	2	101499	1	0.92007 - 1.38011	UB
AC	2	98464	1	0.92007 - 1.38011	UB
QS	2	34939	1	0.92007 - 1.38011	UB
MP	2	101499	1	0.92007 - 1.38011	UB
HOR	2	51929	1	0.92007 - 1.38011	UB
BF	2	101633	1	0.92007 - 1.38011	LM
BM	2	51219	1	0.92007 - 1.38011	LM
KMP	2	101562	1	0.92007 - 1.38011	LM
AC	2	98493	1	0.92007 - 1.38011	LM
QS	2	34945	1	0.92007 - 1.38011	LM
MP	2	101562	1	0.92007 - 1.38011	LM
HOR	2	52027	1	0.92007 - 1.38011	LM
BF	2	101593	1	0.92007 - 1.38011	Pb
BM	2	51249	1	0.92007 - 1.38011	Pb
KMP	2	101521	1	0.92007 - 1.38011	Pb
AC	2	98411	1	0.92007 - 1.38011	Pb
QS	2	34954	1	0.92007 - 1.38011	Pb
MP	2	101521	1	0.92007 - 1.38011	Pb
HOR	2	51955	1	0.92007 - 1.38011	Pb
BF	2	101587	1	0.92007 - 1.38011	VP
BM	2	51224	1	0.92007 - 1.38011	VP
KMP	2	101499	1	0.92007 - 1.38011	VP
AC	2	98484	1	0.92007 - 1.38011	VP
QS	2	34902	1	0.92007 - 1.38011	VP
MP	2	101499	1	0.92007 - 1.38011	VP
HOR	2	51948	1	0.92007 - 1.38011	VP
BF	2	101594	1	0.92007 - 1.38011	Gp
BM	2	51262	1	0.92007 - 1.38011	Gp
KMP	2	101513	1	0.92007 - 1.38011	Gp
AC	2	98384	1	0.92007 - 1.38011	Gp
QS	2	34916	1	0.92007 - 1.38011	Gp
MP	2	101513	1	0.92007 - 1.38011	Gp
HOR	2	51976	1	0.92007 - 1.38011	Gp
BF	2	101574	1	0.92007 - 1.38011	gH
BM	2	51206	1	0.92007 - 1.38011	gH
KMP	2	101517	1	0.92007 - 1.38011	gH
AC	2	98496	1	0.92007 - 1.38011	gH
QS	2	34905	1	0.92007 - 1.38011	gH
MP	2	101517	1	0.92007 - 1.38011	gH
HOR	2	51952	1	0.92007 - 1.38011	gH
BF	2	101595	1	0.92007 - 1.38011	Zq
BM	2	51247	1	0.92007 - 1.38011	Zq
KMP	2	101543	1	0.92007 - 1.38011	Zq
AC	2	98468	1	0.92007 - 1.38011	Zq
QS	2	34909	1	0.92007 - 1.38011	Zq
MP	2	101543	1	0.92007 - 1.38011	Zq
HOR	2	51984	1	0.92007 - 1.38011	Zq
BF	2	101563	1	0.92007 - 1.38011	Ub
BM	2	51222	1	0.92007 - 1.38011	Ub
KMP	2	101502	1	0.92007 - 1.38011	Ub
AC	2	98407	1	0.92007 - 1.38011	Ub
QS	2	34934	1	0.92007 - 1.38011	Ub
MP	2	101502	1	0.92007 - 1.38011	Ub
HOR	2	51929	1	0.92007 - 1.38011	Ub
BF	2	101600	1	0.92007 - 1.38011	SW
BM	2	51248	1	0.92007 - 1.38011	SW
KMP	2	101529	1	0.92007 - 1.38011	SW
AC	2	98491	1	0.92007 - 1.38011	SW
QS	2	34899	1	0.92007 - 1.38011	SW
MP	2	101529	1	0.92007 - 1.38011	SW
HOR	2	51984	1	0.92007 - 1.38011	SW
BF	2	101592	1	0.92007 - 1.38011	Fo
BM	2	51199	1	0.92007 - 1.38011	Fo
KMP	2	101524	1	0.92007 - 1.38011	Fo
AC	2	98459	1	0.92007 - 1.38011	Fo
QS	2	34984	1	0.92007 - 1.38011	Fo
MP	2	101524	1	0.92007 - 1.38011	Fo
HOR	2	51956	1	0.92007 - 1.38011	Fo
BF	2	101653	1	0.92007 - 1.38011	sv
BM	2	51209	1	0.92007 - 1.38011	sv
KMP	2	101583	1	0.92007 - 1.38011	sv
AC	2	98455	1	0.92007 - 1.38011	sv
QS	2	34976	1	0.92007 - 1.38011	sv
MP	2	101583	1	0.92007 - 1.38011	sv
HOR	2	52015	1	0.92007 - 1.38011	sv
BF	2	101599	1	0.92007 - 1.38011	Bt
BM	2	51189	1	0.92007 - 1.38011	Bt
KMP	2	101535	1	0.92007 - 1.38011	Bt
AC	2	98483	1	0.92007 - 1.38011	Bt
QS	2	34884	1	0.92007 - 1.38011	Bt
MP	2	101535	1	0.92007 - 1.38011	Bt
HOR	2	51977	1	0.92007 - 1.38011	Bt
BF	2	101567	1	0.92007 - 1.38011	Rx
BM	2	51240	1	0.92007 - 1.38011	Rx
KMP	2	101496	1	0.92007 - 1.38011	Rx
AC	2	98524	1	0.92007 - 1.38011	Rx
QS	2	34863	1	0.92007 - 1.38011	Rx
MP	2	101496	1	0.92007 - 1.38011	Rx
HOR	2	51943	1	0.92007 - 1.38011	Rx
BF	2	101571	1	0.92007 - 1.38011	uL
BM	2	51257	1	0.92007 - 1.38011	uL
KMP	2	101499	1	0.92007 - 1.38011	uL
AC	2	98441	1	0.92007 - 1.38011	uL
QS	2	34915	1	0.92007 - 1.38011	uL
MP	2	101499	1	0.92007 - 1.38011	uL
HOR	2	51935	1	0.92007 - 1.38011	uL
BF	2	101615	1	0.92007 - 1.38011	nt
BM	2	51188	1	0.92007 - 1.38011	nt
KMP	2	101551	1	0.92007 - 1.38011	nt
AC	2	98484	1	0.92007 - 1.38011	nt
QS	2	34906	1	0.92007 - 1.38011	nt
MP	2	101551	1	0.92007 - 1.38011	nt
HOR	2	51994	1	0.92007 - 1.38011	nt
BF	2	101523	1	0.92007 - 1.38011	Or
BM	2	51240	1	0.92007 - 1.38011	Or
KMP	2	101443	1	0.92007 - 1.38011	Or
AC	2	98403	1	0.92007 - 1.38011	Or
QS	2	34869	1	0.92007 - 1.38011	Or
MP	2	101443	1	0.92007 - 1.38011	Or
HOR	2	51878	1	0.92007 - 1.38011	Or
BF	2	101622	1	0.92007 - 1.38011	oj
BM	2	51226	1	0.92007 - 1.38011	oj
KMP	2	101534	1	0.92007 - 1.38011	oj
AC	2	98544	1	0.92007 - 1.38011	oj
QS	2	34903	1	0.92007 - 1.38011	oj
MP	2	101534	1	0.92007 - 1.38011	oj
HOR	2	52023	1	0.92007 - 1.38011	oj
BF	2	101658	1	0.92007 - 1.38011	sT
BM	2	51259	1	0.92007 - 1.38011	sT
KMP	2	101578	1	0.92007 - 1.38011	sT
AC	2	98472	1	0.92007 - 1.38011	sT
QS	2	34986	1	0.92007 - 1.38011	sT
MP	2	101578	1	0.92007 - 1.38011	sT
HOR	2	52015	1	0.92007 - 1.38011	sT
BF	2	101604	1	0.92007 - 1.38011	iR
BM	2	51170	1	0.92007 - 1.38011	iR
KMP	2	101537	1	0.92007 - 1.38011	iR
AC	2	98491	1	0.92007 - 1.38011	iR
QS	2	34934	1	0.92007 - 1.38011	iR
MP	2	101537	1	0.92007 - 1.38011	iR
HOR	2	51999	1	0.92007 - 1.38011	iR
BF	2	101522	1	0.92007 - 1.38011	jW
BM	2	51207	1	0.92007 - 1.38011	jW
KMP	2	101472	1	0.92007 - 1.38011	jW
AC	2	98474	1	0.92007 - 1.38011	jW
QS	2	34907	1	0.92007 - 1.38011	jW
MP	2	101472	1	0.92007 - 1.38011	jW
HOR	2	51910	1	0.92007 - 1.38011	jW
BF	2	101563	1	0.92007 - 1.38011	kg
BM	2	51231	1	0.92007 - 1.38011	kg
KMP	2	101488	1	0.92007 - 1.38011	kg
AC	2	98484	1	0.92007 - 1.38011	kg
QS	2	34911	1	0.92007 - 1.38011	kg
MP	2	101488	1	0.92007 - 1.38011	kg
HOR	2	51944	1	0.92007 - 1.38011	kg
BF	2	101590	1	0.92007 - 1.38011	GV
BM	2	51190	1	0.92007 - 1.38011	GV
KMP	2	101517	1	0.92007 - 1.38011	GV
AC	2	98491	1	0.92007 - 1.38011	GV
QS	2	34942	1	0.92007 - 1.38011	GV
MP	2	101517	1	0.92007 - 1.38011	GV
HOR	2	51976	1	0.92007 - 1.38011	GV
BF	2	101593	1	0.92007 - 1.38011	to
BM	2	51257	1	0.92007 - 1.38011	to
KMP	2	101513	1	0.92007 - 1.38011	to
AC	2	98456	1	0.92007 - 1.38011	to
QS	2	34938	1	0.92007 - 1.38011	to
MP	2	101513	1	0.92007 - 1.38011	to
HOR	2	51978	1	0.92007 - 1.38011	to
BF	2	101600	1	0.92007 - 1.38011	Py
BM	2	51208	1	0.92007 - 1.38011	Py
KMP	2	101514	1	0.92007 - 1.38011	Py
AC	2	98503	1	0.92007 - 1.38011	Py
QS	2	34938	1	0.92007 - 1.38011	Py
MP	2	101514	1	0.92007 - 1.38011	Py
HOR	2	51955	1	0.92007 - 1.38011	Py
BF	2	101663	1	0.92007 - 1.38011	bt
BM	2	51265	1	0.92007 - 1.38011	bt
KMP	2	101578	1	0.92007 - 1.38011	bt
AC	2	98495	1	0.92007 - 1.38011	bt
QS	2	34972	1	0.92007 - 1.38011	bt
MP	2	101578	1	0.92007 - 1.38011	bt
HOR	2	52030	1	0.92007 - 1.38011	bt
BF	2	101503	1	0.92007 - 1.38011	EB
BM	2	51193	1	0.92007 - 1.38011	EB
KMP	2	101432	1	0.92007 - 1.38011	EB
AC	2	98466	1	0.92007 - 1.38011	EB
QS	2	34871	1	0.92007 - 1.38011	EB
MP	2	101432	1	0.92007 - 1.38011	EB
HOR	2	51853	1	0.92007 - 1.38011	EB
BF	2	101607	1	0.92007 - 1.38011	Yr
BM	2	51259	1	0.92007 - 1.38011	Yr
KMP	2	101543	1	0.92007 - 1.38011	Yr
AC	2	98399	1	0.92007 - 1.38011	Yr
QS	2	34962	1	0.92007 - 1.38011	Yr
MP	2	101543	1	0.92007 - 1.38011	Yr
HOR	2	51984	1	0.92007 - 1.38011	Yr
BF	2	101581	1	0.92007 - 1.38011	DZ
BM	2	51239	1	0.92007 - 1.38011	DZ
KMP	2	101498	1	0.92007 - 1.38011	DZ
AC	2	98472	1	0.92007 - 1.38011	DZ
QS	2	34916	1	0.92007 - 1.38011	DZ
MP	2	101498	1	0.92007 - 1.38011	DZ
HOR	2	51927	1	0.92007 - 1.38011	DZ
BF	2	101573	1	0.92007 - 1.38011	AR
BM	2	51192	1	0.92007 - 1.38011	AR
KMP	2	101496	1	0.92007 - 1.38011	AR
AC	2	98503	1	0.92007 - 1.38011	AR
QS	2	34895	1	0.92007 - 1.38011	AR
MP	2	101496	1	0.92007 - 1.38011	AR
HOR	2	51949	1	0.92007 - 1.38011	AR
BF	2	101622	1	0.92007 - 1.38011	vR
BM	2	51166	1	0.92007 - 1.38011	vR
KMP	2	101547	1	0.92007 - 1.38011	vR
AC	2	98501	1	0.92007 - 1.38011	vR
QS	2	34944	1	0.92007 - 1.38011	vR
MP	2	101547	1	0.92007 - 1.38011	vR
HOR	2	51985	1	0.92007 - 1.38011	vR
BF	2	101574	1	0.92007 - 1.38011	gK
BM	2	51172	1	0.92007 - 1.38011	gK
KMP	2	101517	1	0.92007 - 1.38011	gK
AC	2	98535	1	0.92007 - 1.38011	gK
QS	2	34874	1	0.92007 - 1.38011	gK
MP	2	101517	1	0.92007 - 1.38011	gK
HOR	2	51952	1	0.92007 - 1.38011	gK
BF	2	101565	1	0.92007 - 1.38011	cM
BM	2	51146	1	0.92007 - 1.38011	cM
KMP	2	101501	1	0.92007 - 1.38011	cM
AC	2	98491	1	0.92007 - 1.38011	cM
QS	2	34880	1	0.92007 - 1.38011	cM
MP	2	101501	1	0.92007 - 1.38011	cM
HOR	2	51936	1	0.92007 - 1.38011	cM
BF	2	101660	1	0.92007 - 1.38011	bp
BM	2	51266	1	0.92007 - 1.38011	bp
KMP	2	101581	1	0.92007 - 1.38011	bp
AC	2	98387	1	0.92007 - 1.38011	bp
QS	2	34993	1	0.92007 - 1.38011	bp
MP	2	101581	1	0.92007 - 1.38011	bp
HOR	2	52030	1	0.92007 - 1.38011	bp
BF	2	101611	1	0.92007 - 1.38011	Sp
BM	2	51293	1	0.92007 - 1.38011	Sp
KMP	2	101518	1	0.92007 - 1.38011	Sp
AC	2	98398	1	0.92007 - 1.38011	Sp
QS	2	34966	1	0.92007 - 1.38011	Sp
MP	2	101518	1	0.92007 - 1.38011	Sp
HOR	2	51984	1	0.92007 - 1.38011	Sp
BF	2	101545	1	0.92007 - 1.38011	xA
BM	2	51202	1	0.92007 - 1.38011	xA
KMP	2	101474	1	0.92007 - 1.38011	xA
AC	2	98500	1	0.92007 - 1.38011	xA
QS	2	34867	1	0.92007 - 1.38011	xA
MP	2	101474	1	0.92007 - 1.38011	xA
HOR	2	51894	1	0.92007 - 1.38011	xA
BF	2	101654	1	0.92007 - 1.38011	sA
BM	2	51208	1	0.92007 - 1.38011	sA
KMP	2	101582	1	0.92007 - 1.38011	sA
AC	2	98504	1	0.92007 - 1.38011	sA
QS	2	34975	1	0.92007 - 1.38011	sA
MP	2	101582	1	0.92007 - 1.38011	sA
HOR	2	52015	1	0.92007 - 1.38011	sA
BF	2	101624	1	0.92007 - 1.38011	ni
BM	2	51253	1	0.92007 - 1.38011	ni
KMP	2	101542	1	0.92007 - 1.38011	ni
AC	2	98477	1	0.92007 - 1.38011	ni
QS	2	34932	1	0.92007 - 1.38011	ni
MP	2	101542	1	0.92007 - 1.38011	ni
HOR	2	51994	1	0.92007 - 1.38011	ni
BF	2	101496	1	0.92007 - 1.38011	EL
BM	2	51198	1	0.92007 - 1.38011	EL
KMP	2	101439	1	0.92007 - 1.38011	EL
AC	2	98431	1	0.92007 - 1.38011	EL
QS	2	34847	1	0.92007 - 1.38011	EL
MP	2	101439	1	0.92007 - 1.38011	EL
HOR	2	51853	1	0.92007 - 1.38011	EL
BF	2	101610	1	0.92007 - 1.38011	og
BM	2	51253	1	0.92007 - 1.38011	og
KMP	2	101546	1	0.92007 - 1.38011	og
AC	2	98477	1	0.92007 - 1.38011	og
QS	2	34890	1	0.92007 - 1.38011	og
MP	2	101546	1	0.92007 - 1.38011	og
HOR	2	52023	1	0.92007 - 1.38011	og
BF	2	101590	1	0.92007 - 1.38011	zc
BM	2	51180	1	0.92007 - 1.38011	zc
KMP	2	101508	1	0.92007 - 1.38011	zc
AC	2	98505	1	0.92007 - 1.38011	zc
QS	2	34898	1	0.92007 - 1.38011	zc
MP	2	101508	1	0.92007 - 1.38011	zc
HOR	2	51971	1	0.92007 - 1.38011	zc
BF	2	101607	1	0.92007 - 1.38011	iv
BM	2	51214	1	0.92007 - 1.38011	iv
KMP	2	101534	1	0.92007 - 1.38011	iv
AC	2	98444	1	0.92007 - 1.38011	iv
QS	2	34944	1	0.92007 - 1.38011	iv
MP	2	101534	1	0.92007 - 1.38011	iv
HOR	2	51999	1	0.92007 - 1.38011	iv
BF	2	101527	1	0.92007 - 1.38011	ju
BM	2	51199	1	0.92007 - 1.38011	ju
KMP	2	101467	1	0.92007 - 1.38011	ju
AC	2	98488	1	0.92007 - 1.38011	ju
QS	2	34862	1	0.92007 - 1.38011	ju
MP	2	101467	1	0.92007 - 1.38011	ju
HOR	2	51910	1	0.92007 - 1.38011	ju
BF	2	101695	1	0.92007 - 1.38011	pN
BM	2	51204	1	0.92007 - 1.38011	pN
KMP	2	101610	1	0.92007 - 1.38011	pN
AC	2	98539	1	0.92007 - 1.38011	pN
QS	2	34977	1	0.92007 - 1.38011	pN
MP	2	101610	1	0.92007 - 1.38011	pN
HOR	2	52097	1	0.92007 - 1.38011	pN
BF	2	101621	1	0.92007 - 1.38011	Tx
BM	2	51187	1	0.92007 - 1.38011	Tx
KMP	2	101522	1	0.92007 - 1.38011	Tx
AC	2	98536	1	0.92007 - 1.38011	Tx
QS	2	34944	1	0.92007 - 1.38011	Tx
MP	2	101522	1	0.92007 - 1.38011	Tx
HOR	2	51971	1	0.92007 - 1.38011	Tx
BF	2	101581	1	0.92007 - 1.38011	gT
BM	2	51234	1	0.92007 - 1.38011	gT
KMP	2	101510	1	0.92007 - 1.38011	gT
AC	2	98467	1	0.92007 - 1.38011	gT
QS	2	34884	1	0.92007 - 1.38011	gT
MP	2	101510	1	0.92007 - 1.38011	gT
HOR	2	51952	1	0.92007 - 1.38011	gT
BF	2	101615	1	0.92007 - 1.38011	TQ
BM	2	51260	1	0.92007 - 1.38011	TQ
KMP	2	101528	1	0.92007 - 1.38011	TQ
AC	2	98452	1	0.92007 - 1.38011	TQ
QS	2	34952	1	0.92007 - 1.38011	TQ
MP	2	101528	1	0.92007 - 1.38011	TQ
HOR	2	51971	1	0.92007 - 1.38011	TQ
BF	2	101577	1	0.92007 - 1.38011	WS
BM	2	51217	1	0.92007 - 1.38011	WS
KMP	2	101517	1	0.92007 - 1.38011	WS
AC	2	98458	1	0.92007 - 1.38011	WS
QS	2	34876	1	0.92007 - 1.38011	WS
MP	2	101517	1	0.92007 - 1.38011	WS
HOR	2	51952	1	0.92007 - 1.38011	WS
BF	2	101600	1	0.92007 - 1.38011	qa
BM	2	51161	1	0.92007 - 1.38011	qa
KMP	2	101515	1	0.92007 - 1.38011	qa
AC	2	98570	1	0.92007 - 1.38011	qa
QS	2	34897	1	0.92007 - 1.38011	qa
MP	2	101515	1	0.92007 - 1.38011	qa
HOR	2	51956	1	0.92007 - 1.38011	qa
BF	2	101504	1	0.92007 - 1.38011	Eu
BM	2	51182	1	0.92007 - 1.38011	Eu
KMP	2	101431	1	0.92007 - 1.38011	Eu
AC	2	98496	1	0.92007 - 1.38011	Eu
QS	2	34878	1	0.92007 - 1.38011	Eu
MP	2	101431	1	0.92007 - 1.38011	Eu
HOR	2	51853	1	0.92007 - 1.38011	Eu
BF	2	101606	1	0.92007 - 1.38011	tE
BM	2	51203	1	0.92007 - 1.38011	tE
KMP	2	101500	1	0.92007 - 1.38011	tE
AC	2	98577	1	0.92007 - 1.38011	tE
QS	2	34888	1	0.92007 - 1.38011	tE
MP	2	101500	1	0.92007 - 1.38011	tE
HOR	2	51978	1	0.92007 - 1.38011	tE
BF	2	101578	1	0.92007 - 1.38011	VZ
BM	2	51214	1	0.92007 - 1.38011	VZ
KMP	2	101508	1	0.92007 - 1.38011	VZ
AC	2	98459	1	0.92007 - 1.38011	VZ
QS	2	34886	1	0.92007 - 1.38011	VZ
MP	2	101508	1	0.92007 - 1.38011	VZ
HOR	2	51948	1	0.92007 - 1.38011	VZ
BF	2	101609	1	0.92007 - 1.38011	Ba
BM	2	51184	1	0.92007 - 1.38011	Ba
KMP	2	101525	1	0.92007 - 1.38011	Ba
AC	2	98569	1	0.92007 - 1.38011	Ba
QS	2	34923	1	0.92007 - 1.38011	Ba
MP	2	101525	1	0.92007 - 1.38011	Ba
HOR	2	51977	1	0.92007 - 1.38011	Ba
BF	2	101575	1	0.92007 - 1.38011	AD
BM	2	51196	1	0.92007 - 1.38011	AD
KMP	2	101494	1	0.92007 - 1.38011	AD
AC	2	98493	1	0.92007 - 1.38011	AD
QS	2	34909	1	0.92007 - 1.38011	AD
MP	2	101494	1	0.92007 - 1.38011	AD
HOR	2	51949	1	0.92007 - 1.38011	AD
BF	2	101537	1	0.92007 - 1.38011	Np
BM	2	51281	1	0.92007 - 1.38011	Np
KMP	2	101466	1	0.92007 - 1.38011	Np
AC	2	98381	1	0.92007 - 1.38011	Np
QS	2	34907	1	0.92007 - 1.38011	Np
MP	2	101466	1	0.92007 - 1.38011	Np
HOR	2	51891	1	0.92007 - 1.38011	Np
BF	2	101635	1	0.92007 - 1.38011	mr
BM	2	51255	1	0.92007 - 1.38011	mr
KMP	2	101554	1	0.92007 - 1.38011	mr
AC	2	98404	1	0.92007 - 1.38011	mr
QS	2	34951	1	0.92007 - 1.38011	mr
MP	2	101554	1	0.92007 - 1.38011	mr
HOR	2	52016	1	0.92007 - 1.38011	mr
BF	2	101564	1	0.92007 - 1.38011	kT
BM	2	51257	1	0.92007 - 1.38011	kT
KMP	2	101487	1	0.92007 - 1.38011	kT
AC	2	98465	1	0.92007 - 1.38011	kT
QS	2	34920	1	0.92007 - 1.38011	kT
MP	2	101487	1	0.92007 - 1.38011	kT
HOR	2	51944	1	0.92007 - 1.38011	kT
BF	2	101585	0	< 0.46004	SS
BM	2	51248	0	< 0.46004	SS
KMP	2	99999	0	< 0.46004	SS
AC	2	99999	0	< 0.46004	SS
QS	2	34216	0	< 0.46004	SS
MP	2	101558	0	< 0.46004	SS
HOR	2	51984	0	< 0.46004	SS
BF	2	101615	1	0.92007 - 1.38011	ik
BM	2	51199	1	0.92007 - 1.38011	ik
KMP	2	101526	1	0.92007 - 1.38011	ik
AC	2	98509	1	0.92007 - 1.38011	ik
QS	2	34924	1	0.92007 - 1.38011	ik
MP	2	101526	1	0.92007 - 1.38011	ik
HOR	2	51999	1	0.92007 - 1.38011	ik
BF	2	101504	1	0.92007 - 1.38011	ah
BM	2	51207	1	0.92007 - 1.38011	ah
KMP	2	101439	1	0.92007 - 1.38011	ah
AC	2	98458	1	0.92007 - 1.38011	ah
QS	2	34868	1	0.92007 - 1.38011	ah
MP	2	101439	1	0.92007 - 1.38011	ah
HOR	2	51872	1	0.92007 - 1.38011	ah
BF	2	101585	1	0.92007 - 1.38011	WN
BM	2	51173	1	0.92007 - 1.38011	WN
KMP	2	101509	1	0.92007 - 1.38011	WN
AC	2	98535	1	0.92007 - 1.38011	WN
QS	2	34883	1	0.92007 - 1.38011	WN
MP	2	101509	1	0.92007 - 1.38011	WN
HOR	2	51952	1	0.92007 - 1.38011	WN
BF	2	101579	1	0.92007 - 1.38011	WV
BM	2	51214	1	0.92007 - 1.38011	WV
KMP	2	101515	1	0.92007 - 1.38011	WV
AC	2	98489	1	0.92007 - 1.38011	WV
QS	2	34906	1	0.92007 - 1.38011	WV
MP	2	101515	1	0.92007 - 1.38011	WV
HOR	2	51952	1	0.92007 - 1.38011	WV
BF	2	101561	1	0.92007 - 1.38011	Jd
BM	2	51175	1	0.92007 - 1.38011	Jd
KMP	2	101513	1	0.92007 - 1.38011	Jd
AC	2	98516	1	0.92007 - 1.38011	Jd
QS	2	34849	1	0.92007 - 1.38011	Jd
MP	2	101513	1	0.92007 - 1.38011	Jd
HOR	2	51950	1	0.92007 - 1.38011	Jd
BF	2	101604	1	0.92007 - 1.38011	hc
BM	2	51180	1	0.92007 - 1.38011	hc
KMP	2	101533	1	0.92007 - 1.38011	hc
AC	2	98504	1	0.92007 - 1.38011	hc
QS	2	34938	1	0.92007 - 1.38011	hc
MP	2	101533	1	0.92007 - 1.38011	hc
HOR	2	51960	1	0.92007 - 1.38011	hc
BF	2	101553	1	0.92007 - 1.38011	eV
BM	2	51196	1	0.92007 - 1.38011	eV
KMP	2	101482	1	0.92007 - 1.38011	eV
AC	2	98495	1	0.92007 - 1.38011	eV
QS	2	34870	1	0.92007 - 1.38011	eV
MP	2	101482	1	0.92007 - 1.38011	eV
HOR	2	51916	1	0.92007 - 1.38011	eV
BF	2	101640	1	0.92007 - 1.38011	se
BM	2	51170	1	0.92007 - 1.38011	se
KMP	2	101596	1	0.92007 - 1.38011	se
AC	2	98505	1	0.92007 - 1.38011	se
QS	2	34922	1	0.92007 - 1.38011	se
MP	2	101596	1	0.92007 - 1.38011	se
HOR	2	52015	1	0.92007 - 1.38011	se
BF	2	101569	1	0.92007 - 1.38011	Hu
BM	2	51212	1	0.92007 - 1.38011	Hu
KMP	2	101497	1	0.92007 - 1.38011	Hu
AC	2	98497	1	0.92007 - 1.38011	Hu
QS	2	34867	1	0.92007 - 1.38011	Hu
MP	2	101497	1	0.92007 - 1.38011	Hu
HOR	2	51927	1	0.92007 - 1.38011	Hu
BF	2	101625	1	0.92007 - 1.38011	mu
BM	2	51159	1	0.92007 - 1.38011	mu
KMP	2	101564	1	0.92007 - 1.38011	mu
AC	2	98488	1	0.92007 - 1.38011	mu
QS	2	34923	1	0.92007 - 1.38011	mu
MP	2	101564	1	0.92007 - 1.38011	mu
HOR	2	52016	1	0.92007 - 1.38011	mu
BF	2	101597	1	0.92007 - 1.38011	GI
BM	2	51187	1	0.92007 - 1.38011	GI
KMP	2	101510	1	0.92007 - 1.38011	GI
AC	2	98474	1	0.92007 - 1.38011	GI
QS	2	34898	1	0.92007 - 1.38011	GI
MP	2	101510	1	0.92007 - 1.38011	GI
HOR	2	51976	1	0.92007 - 1.38011	GI
BF	2	101572	1	0.92007 - 1.38011	uI
BM	2	51245	1	0.92007 - 1.38011	uI
KMP	2	101498	1	0.92007 - 1.38011	uI
AC	2	98473	1	0.92007 - 1.38011	uI
QS	2	34882	1	0.92007 - 1.38011	uI
MP	2	101498	1	0.92007 - 1.38011	uI
HOR	2	51935	1	0.92007 - 1.38011	uI
BF	2	101605	1	0.92007 - 1.38011	tl
BM	2	51219	1	0.92007 - 1.38011	tl
KMP	2	101501	1	0.92007 - 1.38011	tl
AC	2	98504	1	0.92007 - 1.38011	tl
QS	2	34928	1	0.92007 - 1.38011	tl
MP	2	101501	1	0.92007 - 1.38011	tl
HOR	2	51978	1	0.92007 - 1.38011	tl
BF	2	101587	1	0.92007 - 1.38011	ze
BM	2	51229	1	0.92007 - 1.38011	ze
KMP	2	101511	1	0.92007 - 1.38011	ze
AC	2	98515	1	0.92007 - 1.38011	ze
QS	2	34909	1	0.92007 - 1.38011	ze
MP	2	101511	1	0.92007 - 1.38011	ze
HOR	2	51971	1	0.92007 - 1.38011	ze
BF	2	101533	1	0.92007 - 1.38011	Ko
BM	2	51206	1	0.92007 - 1.38011	Ko
KMP	2	101454	1	0.92007 - 1.38011	Ko
AC	2	98464	1	0.92007 - 1.38011	Ko
QS	2	34907	1	0.92007 - 1.38011	Ko
MP	2	101454	1	0.92007 - 1.38011	Ko
HOR	2	51889	1	0.92007 - 1.38011	Ko
BF	2	101535	1	0.92007 - 1.38011	jz
BM	2	51228	1	0.92007 - 1.38011	jz
KMP	2	101459	1	0.92007 - 1.38011	jz
AC	2	98487	1	0.92007 - 1.38011	jz
QS	2	34871	1	0.92007 - 1.38011	jz
MP	2	101459	1	0.92007 - 1.38011	jz
HOR	2	51910	1	0.92007 - 1.38011	jz
BF	2	101534	1	0.92007 - 1.38011	xE
BM	2	51128	1	0.92007 - 1.38011	xE
KMP	2	101485	1	0.92007 - 1.38011	xE
AC	2	98556	1	0.92007 - 1.38011	xE
QS	2	34827	1	0.92007 - 1.38011	xE
MP	2	101485	1	0.92007 - 1.38011	xE
HOR	2	51894	1	0.92007 - 1.38011	xE
BF	2	101526	1	0.92007 - 1.38011	jF
BM	2	51198	1	0.92007 - 1.38011	jF
KMP	2	101468	1	0.92007 - 1.38011	jF
AC	2	98465	1	0.92007 - 1.38011	jF
QS	2	34859	1	0.92007 - 1.38011	jF
MP	2	101468	1	0.92007 - 1.38011	jF
HOR	2	51910	1	0.92007 - 1.38011	jF
BF	2	101590	1	0.92007 - 1.38011	zW
BM	2	51240	1	0.92007 - 1.38011	zW
KMP	2	101508	1	0.92007 - 1.38011	zW
AC	2	98490	1	0.92007 - 1.38011	zW
QS	2	34919	1	0.92007 - 1.38011	zW
MP	2	101508	1	0.92007 - 1.38011	zW
HOR	2	51971	1	0.92007 - 1.38011	zW
BF	2	101600	1	0.92007 - 1.38011	Xg
BM	2	51205	1	0.92007 - 1.38011	Xg
KMP	2	101504	1	0.92007 - 1.38011	Xg
AC	2	98491	1	0.92007 - 1.38011	Xg
QS	2	34917	1	0.92007 - 1.38011	Xg
MP	2	101504	1	0.92007 - 1.38011	Xg
HOR	2	51976	1	0.92007 - 1.38011	Xg
BF	2	101614	1	0.92007 - 1.38011	iA
BM	2	51253	1	0.92007 - 1.38011	iA
KMP	2	101527	1	0.92007 - 1.38011	iA
AC	2	98499	1	0.92007 - 1.38011	iA
QS	2	34955	1	0.92007 - 1.38011	iA
MP	2	101527	1	0.92007 - 1.38011	iA
HOR	2	51999	1	0.92007 - 1.38011	iA
BF	2	101622	1	0.92007 - 1.38011	QX
BM	2	51243	1	0.92007 - 1.38011	QX
KMP	2	101553	1	0.92007 - 1.38011	QX
AC	2	98486	1	0.92007 - 1.38011	QX
QS	2	34940	1	0.92007 - 1.38011	QX
MP	2	101553	1	0.92007 - 1.38011	QX
HOR	2	52012	1	0.92007 - 1.38011	QX
BF	2	101594	1	0.92007 - 1.38011	tY
BM	2	51222	1	0.92007 - 1.38011	tY
KMP	2	101512	1	0.92007 - 1.38011	tY
AC	2	98454	1	0.92007 - 1.38011	tY
QS	2	34908	1	0.92007 - 1.38011	tY
MP	2	101512	1	0.92007 - 1.38011	tY
HOR	2	51978	1	0.92007 - 1.38011	tY
BF	2	101616	1	0.92007 - 1.38011	Ys
BM	2	51243	1	0.92007 - 1.38011	Ys
KMP	2	101534	1	0.92007 - 1.38011	Ys
AC	2	98418	1	0.92007 - 1.38011	Ys
QS	2	34923	1	0.92007 - 1.38011	Ys
MP	2	101534	1	0.92007 - 1.38011	Ys
HOR	2	51984	1	0.92007 - 1.38011	Ys
BF	2	101538	1	0.92007 - 1.38011	wI
BM	2	51175	1	0.92007 - 1.38011	wI
KMP	2	101459	1	0.92007 - 1.38011	wI
AC	2	98471	1	0.92007 - 1.38011	wI
QS	2	34888	1	0.92007 - 1.38011	wI
MP	2	101459	1	0.92007 - 1.38011	wI
HOR	2	51894	1	0.92007 - 1.38011	wI
BF	2	101563	1	0.92007 - 1.38011	kp
BM	2	51255	1	0.92007 - 1.38011	kp
KMP	2	101488	1	0.92007 - 1.38011	kp
AC	2	98383	1	0.92007 - 1.38011	kp
QS	2	34948	1	0.92007 - 1.38011	kp
MP	2	101488	1	0.92007 - 1.38011	kp
HOR	2	51944	1	0.92007 - 1.38011	kp
BF	2	101599	1	0.92007 - 1.38011	hX
BM	2	51204	1	0.92007 - 1.38011	hX
KMP	2	101538	1	0.92007 - 1.38011	hX
AC	2	98484	1	0.92007 - 1.38011	hX
QS	2	34933	1	0.92007 - 1.38011	hX
MP	2	101538	1	0.92007 - 1.38011	hX
HOR	2	51960	1	0.92007 - 1.38011	hX
BF	2	101591	1	0.92007 - 1.38011	qR
BM	2	51200	1	0.92007 - 1.38011	qR
KMP	2	101524	1	0.92007 - 1.38011	qR
AC	2	98499	1	0.92007 - 1.38011	qR
QS	2	34904	1	0.92007 - 1.38011	qR
MP	2	101524	1	0.92007 - 1.38011	qR
HOR	2	51956	1	0.92007 - 1.38011	qR
BF	2	101607	1	0.92007 - 1.38011	ol
BM	2	51184	1	0.92007 - 1.38011	ol
KMP	2	101549	1	0.92007 - 1.38011	ol
AC	2	98485	1	0.92007 - 1.38011	ol
QS	2	34929	1	0.92007 - 1.38011	ol
MP	2	101549	1	0.92007 - 1.38011	ol
HOR	2	52023	1	0.92007 - 1.38011	ol
BF	2	101539	1	0.92007 - 1.38011	Ns
BM	2	51245	1	0.92007 - 1.38011	Ns
KMP	2	101464	1	0.92007 - 1.38011	Ns
AC	2	98412	1	0.92007 - 1.38011	Ns
QS	2	34901	1	0.92007 - 1.38011	Ns
MP	2	101464	1	0.92007 - 1.38011	Ns
HOR	2	51891	1	0.92007 - 1.38011	Ns
BF	2	101519	1	0.92007 - 1.38011	KU
BM	2	51152	1	0.92007 - 1.38011	KU
KMP	2	101468	1	0.92007 - 1.38011	KU
AC	2	98492	1	0.92007 - 1.38011	KU
QS	2	34848	1	0.92007 - 1.38011	KU
MP	2	101468	1	0.92007 - 1.38011	KU
HOR	2	51889	1	0.92007 - 1.38011	KU
BF	2	101570	1	0.92007 - 1.38011	ui
BM	2	51226	1	0.92007 - 1.38011	ui
KMP	2	101500	1	0.92007 - 1.38011	ui
AC	2	98473	1	0.92007 - 1.38011	ui
QS	2	34939	1	0.92007 - 1.38011	ui
MP	2	101500	1	0.92007 - 1.38011	ui
HOR	2	51935	1	0.92007 - 1.38011	ui
BF	2	101548	1	0.92007 - 1.38011	ea
BM	2	51164	1	0.92007 - 1.38011	ea
KMP	2	101487	1	0.92007 - 1.38011	ea
AC	2	98560	1	0.92007 - 1.38011	ea
QS	2	34886	1	0.92007 - 1.38011	ea
MP	2	101487	1	0.92007 - 1.38011	ea
HOR	2	51916	1	0.92007 - 1.38011	ea
BF	2	101637	1	0.92007 - 1.38011	mn
BM	2	51263	1	0.92007 - 1.38011	mn
KMP	2	101552	1	0.92007 - 1.38011	mn
AC	2	98454	1	0.92007 - 1.38011	mn
QS	2	34921	1	0.92007 - 1.38011	mn
MP	2	101552	1	0.92007 - 1.38011	mn
HOR	2	52016	1	0.92007 - 1.38011	mn
BF	2	101551	1	0.92007 - 1.38011	ek
BM	2	51232	1	0.92007 - 1.38011	ek
KMP	2	101484	1	0.92007 - 1.38011	ek
AC	2	98508	1	0.92007 - 1.38011	ek
QS	2	34893	1	0.92007 - 1.38011	ek
MP	2	101484	1	0.92007 - 1.38011	ek
HOR	2	51916	1	0.92007 - 1.38011	ek
BF	2	101590	1	0.92007 - 1.38011	XG
BM	2	51222	1	0.92007 - 1.38011	XG
KMP	2	101514	1	0.92007 - 1.38011	XG
AC	2	98481	1	0.92007 - 1.38011	XG
QS	2	34901	1	0.92007 - 1.38011	XG
MP	2	101514	1	0.92007 - 1.38011	XG
HOR	2	51976	1	0.92007 - 1.38011	XG
BF	2	101572	1	0.92007 - 1.38011	MG
BM	2	51218	1	0.92007 - 1.38011	MG
KMP	2	101504	1	0.92007 - 1.38011	MG
AC	2	98481	1	0.92007 - 1.38011	MG
QS	2	34933	1	0.92007 - 1.38011	MG
MP	2	101504	1	0.92007 - 1.38011	MG
HOR	2	51934	1	0.92007 - 1.38011	MG
BF	2	101651	1	0.92007 - 1.38011	sX
BM	2	51227	1	0.92007 - 1.38011	sX
KMP	2	101585	1	0.92007 - 1.38011	sX
AC	2	98488	1	0.92007 - 1.38011	sX
QS	2	34977	1	0.92007 - 1.38011	sX
MP	2	101585	1	0.92007 - 1.38011	sX
HOR	2	52015	1	0.92007 - 1.38011	sX
BF	2	101589	1	0.92007 - 1.38011	PU
BM	2	51182	1	0.92007 - 1.38011	PU
KMP	2	101525	1	0.92007 - 1.38011	PU
AC	2	98495	1	0.92007 - 1.38011	PU
QS	2	34934	1	0.92007 - 1.38011	PU
MP	2	101525	1	0.92007 - 1.38011	PU
HOR	2	51955	1	0.92007 - 1.38011	PU
BF	2	101536	1	0.92007 - 1.38011	NH
BM	2	51187	1	0.92007 - 1.38011	NH
KMP	2	101467	1	0.92007 - 1.38011	NH
AC	2	98497	1	0.92007 - 1.38011	NH
QS	2	34904	1	0.92007 - 1.38011	NH
MP	2	101467	1	0.92007 - 1.38011	NH
HOR	2	51891	1	0.92007 - 1.38011	NH
BF	2	101602	1	0.92007 - 1.38011	hC
BM	2	51170	1	0.92007 - 1.38011	hC
KMP	2	101535	1	0.92007 - 1.38011	hC
AC	2	98566	1	0.92007 - 1.38011	hC
QS	2	34905	1	0.92007 - 1.38011	hC
MP	2	101535	1	0.92007 - 1.38011	hC
HOR	2	51960	1	0.92007 - 1.38011	hC
BF	2	101501	1	0.92007 - 1.38011	Et
BM	2	51172	1	0.92007 - 1.38011	Et
KMP	2	101434	1	0.92007 - 1.38011	Et
AC	2	98485	1	0.92007 - 1.38011	Et
QS	2	34842	1	0.92007 - 1.38011	Et
MP	2	101434	1	0.92007 - 1.38011	Et
HOR	2	51853	1	0.92007 - 1.38011	Et
BF	2	101560	1	0.92007 - 1.38011	Ra
BM	2	51158	1	0.92007 - 1.38011	Ra
KMP	2	101503	1	0.92007 - 1.38011	Ra
AC	2	98557	1	0.92007 - 1.38011	Ra
QS	2	34917	1	0.92007 - 1.38011	Ra
MP	2	101503	1	0.92007 - 1.38011	Ra
HOR	2	51943	1	0.92007 - 1.38011	Ra
BF	2	101659	1	0.92007 - 1.38011	sI
BM	2	51250	1	0.92007 - 1.38011	sI
KMP	2	101577	1	0.92007 - 1.38011	sI
AC	2	98479	1	0.92007 - 1.38011	sI
QS	2	34938	1	0.92007 - 1.38011	sI
MP	2	101577	1	0.92007 - 1.38011	sI
HOR	2	52015	1	0.92007 - 1.38011	sI
BF	2	101596	1	0.92007 - 1.38011	Pi
BM	2	51202	1	0.92007 - 1.38011	Pi
KMP	2	101518	1	0.92007 - 1.38011	Pi
AC	2	98473	1	0.92007 - 1.38011	Pi
QS	2	34935	1	0.92007 - 1.38011	Pi
MP	2	101518	1	0.92007 - 1.38011	Pi
HOR	2	51955	1	0.92007 - 1.38011	Pi
BF	2	101615	1	0.92007 - 1.38011	im
BM	2	51271	1	0.92007 - 1.38011	im
KMP	2	101526	1	0.92007 - 1.38011	im
AC	2	98442	1	0.92007 - 1.38011	im
QS	2	34921	1	0.92007 - 1.38011	im
MP	2	101526	1	0.92007 - 1.38011	im
HOR	2	51999	1	0.92007 - 1.38011	im
BF	2	101596	1	0.92007 - 1.38011	Sq
BM	2	51223	1	0.92007 - 1.38011	Sq
KMP	2	101533	1	0.92007 - 1.38011	Sq
AC	2	98476	1	0.92007 - 1.38011	Sq
QS	2	34964	1	0.92007 - 1.38011	Sq
MP	2	101533	1	0.92007 - 1.38011	Sq
HOR	2	51984	1	0.92007 - 1.38011	Sq
BF	2	101688	1	0.92007 - 1.38011	pv
BM	2	51280	1	0.92007 - 1.38011	pv
KMP	2	101617	1	0.92007 - 1.38011	pv
AC	2	98450	1	0.92007 - 1.38011	pv
QS	2	35003	1	0.92007 - 1.38011	pv
MP	2	101617	1	0.92007 - 1.38011	pv
HOR	2	52097	1	0.92007 - 1.38011	pv
BF	2	101575	1	0.92007 - 1.38011	cL
BM	2	51260	1	0.92007 - 1.38011	cL
KMP	2	101491	1	0.92007 - 1.38011	cL
AC	2	98444	1	0.92007 - 1.38011	cL
QS	2	34864	1	0.92007 - 1.38011	cL
MP	2	101491	1	0.92007 - 1.38011	cL
HOR	2	51936	1	0.92007 - 1.38011	cL
BF	2	101567	1	0.92007 - 1.38011	uy
BM	2	51187	1	0.92007 - 1.38011	uy
KMP	2	101503	1	0.92007 - 1.38011	uy
AC	2	98496	1	0.92007 - 1.38011	uy
QS	2	34922	1	0.92007 - 1.38011	uy
MP	2	101503	1	0.92007 - 1.38011	uy
HOR	2	51935	1	0.92007 - 1.38011	uy
BF	2	101545	1	0.92007 - 1.38011	dz
BM	2	51211	1	0.92007 - 1.38011	dz
KMP	2	101476	1	0.92007 - 1.38011	dz
AC	2	98484	1	0.92007 - 1.38011	dz
QS	2	34881	1	0.92007 - 1.38011	dz
MP	2	101476	1	0.92007 - 1.38011	dz
HOR	2	51927	1	0.92007 - 1.38011	dz
BF	2	101572	1	0.92007 - 1.38011	Rb
BM	2	51245	1	0.92007 - 1.38011	Rb
KMP	2	101491	1	0.92007 - 1.38011	Rb
AC	2	98418	1	0.92007 - 1.38011	Rb
QS	2	34938	1	0.92007 - 1.38011	Rb
MP	2	101491	1	0.92007 - 1.38011	Rb
HOR	2	51943	1	0.92007 - 1.38011	Rb
BF	2	101528	1	0.92007 - 1.38011	KF
BM	2	51172	1	0.92007 - 1.38011	KF
KMP	2	101459	1	0.92007 - 1.38011	KF
AC	2	98474	1	0.92007 - 1.38011	KF
QS	2	34866	1	0.92007 - 1.38011	KF
MP	2	101459	1	0.92007 - 1.38011	KF
HOR	2	51889	1	0.92007 - 1.38011	KF
BF	2	101608	1	0.92007 - 1.38011	iS
BM	2	51206	1	0.92007 - 1.38011	iS
KMP	2	101533	1	0.92007 - 1.38011	iS
AC	2	98458	1	0.92007 - 1.38011	iS
QS	2	34960	1	0.92007 - 1.38011	iS
MP	2	101533	1	0.92007 - 1.38011	iS
HOR	2	51999	1	0.92007 - 1.38011	iS
BF	2	101602	1	0.92007 - 1.38011	BT
BM	2	51212	1	0.92007 - 1.38011	BT
KMP	2	101532	1	0.92007 - 1.38011	BT
AC	2	98462	1	0.92007 - 1.38011	BT
QS	2	34951	1	0.92007 - 1.38011	BT
MP	2	101532	1	0.92007 - 1.38011	BT
HOR	2	51977	1	0.92007 - 1.38011	BT
BF	2	101527	1	0.92007 - 1.38011	KI
BM	2	51193	1	0.92007 - 1.38011	KI
KMP	2	101460	1	0.92007 - 1.38011	KI
AC	2	98469	1	0.92007 - 1.38011	KI
QS	2	34884	1	0.92007 - 1.38011	KI
MP	2	101460	1	0.92007 - 1.38011	KI
HOR	2	51889	1	0.92007 - 1.38011	KI
BF	2	101621	1	0.92007 - 1.38011	QA
BM	2	51202	1	0.92007 - 1.38011	QA
KMP	2	101554	1	0.92007 - 1.38011	QA
AC	2	98498	1	0.92007 - 1.38011	QA
QS	2	34941	1	0.92007 - 1.38011	QA
MP	2	101554	1	0.92007 - 1.38011	QA
HOR	2	52012	1	0.92007 - 1.38011	QA
BF	2	101615	1	0.92007 - 1.38011	QE
BM	2	51182	1	0.92007 - 1.38011	QE
KMP	2	101560	1	0.92007 - 1.38011	QE
AC	2	98559	1	0.92007 - 1.38011	QE
QS	2	34895	1	0.92007 - 1.38011	QE
MP	2	101560	1	0.92007 - 1.38011	QE
HOR	2	52012	1	0.92007 - 1.38011	QE
BF	2	101599	1	0.92007 - 1.38011	hd
BM	2	51173	1	0.92007 - 1.38011	hd
KMP	2	101538	1	0.92007 - 1.38011	hd
AC	2	98522	1	0.92007 - 1.38011	hd
QS	2	34892	1	0.92007 - 1.38011	hd
MP	2	101538	1	0.92007 - 1.38011	hd
HOR	2	51960	1	0.92007 - 1.38011	hd
BF	2	101606	1	0.92007 - 1.38011	Yw
BM	2	51190	1	0.92007 - 1.38011	Yw
KMP	2	101544	1	0.92007 - 1.38011	Yw
AC	2	98533	1	0.92007 - 1.38011	Yw
QS	2	34937	1	0.92007 - 1.38011	Yw
MP	2	101544	1	0.92007 - 1.38011	Yw
HOR	2	51984	1	0.92007 - 1.38011	Yw
BF	2	101596	1	0.92007 - 1.38011	Bl
BM	2	51192	1	0.92007 - 1.38011	Bl
KMP	2	101538	1	0.92007 - 1.38011	Bl
AC	2	98487	1	0.92007 - 1.38011	Bl
QS	2	34935	1	0.92007 - 1.38011	Bl
MP	2	101538	1	0.92007 - 1.38011	Bl
HOR	2	51977	1	0.92007 - 1.38011	Bl
BF	2	101621	1	0.92007 - 1.38011	nW
BM	2	51220	1	0.92007 - 1.38011	nW
KMP	2	101545	1	0.92007 - 1.38011	nW
AC	2	98489	1	0.92007 - 1.38011	nW
QS	2	34937	1	0.92007 - 1.38011	nW
MP	2	101545	1	0.92007 - 1.38011	nW
HOR	2	51994	1	0.92007 - 1.38011	nW
BF	2	101618	1	0.92007 - 1.38011	Qw
BM	2	51213	1	0.92007 - 1.38011	Qw
KMP	2	101557	1	0.92007 - 1.38011	Qw
AC	2	98532	1	0.92007 - 1.38011	Qw
QS	2	34954	1	0.92007 - 1.38011	Qw
MP	2	101557	1	0.92007 - 1.38011	Qw
HOR	2	52012	1	0.92007 - 1.38011	Qw
BF	2	101619	1	0.92007 - 1.38011	vE
BM	2	51164	1	0.92007 - 1.38011	vE
KMP	2	101550	1	0.92007 - 1.38011	vE
AC	2	98563	1	0.92007 - 1.38011	vE
QS	2	34966	1	0.92007 - 1.38011	vE
MP	2	101550	1	0.92007 - 1.38011	vE
HOR	2	51985	1	0.92007 - 1.38011	vE
BF	2	101500	1	0.92007 - 1.38011	aO
BM	2	51153	1	0.92007 - 1.38011	aO
KMP	2	101443	1	0.92007 - 1.38011	aO
AC	2	98545	1	0.92007 - 1.38011	aO
QS	2	34833	1	0.92007 - 1.38011	aO
MP	2	101443	1	0.92007 - 1.38011	aO
HOR	2	51872	1	0.92007 - 1.38011	aO
BF	2	101605	1	0.92007 - 1.38011	BZ
BM	2	51189	1	0.92007 - 1.38011	BZ
KMP	2	101529	1	0.92007 - 1.38011	BZ
AC	2	98464	1	0.92007 - 1.38011	BZ
QS	2	34958	1	0.92007 - 1.38011	BZ
MP	2	101529	1	0.92007 - 1.38011	BZ
HOR	2	51977	1	0.92007 - 1.38011	BZ
BF	2	101615	1	0.92007 - 1.38011	YE
BM	2	51192	1	0.92007 - 1.38011	YE
KMP	2	101535	1	0.92007 - 1.38011	YE
AC	2	98572	1	0.92007 - 1.38011	YE
QS	2	34917	1	0.92007 - 1.38011	YE
MP	2	101535	1	0.92007 - 1.38011	YE
HOR	2	51984	1	0.92007 - 1.38011	YE
BF	2	101567	1	0.92007 - 1.38011	cq
BM	2	51207	1	0.92007 - 1.38011	cq
KMP	2	101499	1	0.92007 - 1.38011	cq
AC	2	98473	1	0.92007 - 1.38011	cq
QS	2	34885	1	0.92007 - 1.38011	cq
MP	2	101499	1	0.92007 - 1.38011	cq
HOR	2	51936	1	0.92007 - 1.38011	cq
BF	2	101592	1	0.92007 - 1.38011	Pn
BM	2	51185	1	0.92007 - 1.38011	Pn
KMP	2	101522	1	0.92007 - 1.38011	Pn
AC	2	98447	1	0.92007 - 1.38011	Pn
QS	2	34969	1	0.92007 - 1.38011	Pn
MP	2	101522	1	0.92007 - 1.38011	Pn
HOR	2	51955	1	0.92007 - 1.38011	Pn
BF	2	101506	1	0.92007 - 1.38011	aw
BM	2	51167	1	0.92007 - 1.38011	aw
KMP	2	101437	1	0.92007 - 1.38011	aw
AC	2	98534	1	0.92007 - 1.38011	aw
QS	2	34862	1	0.92007 - 1.38011	aw
MP	2	101437	1	0.92007 - 1.38011	aw
HOR	2	51872	1	0.92007 - 1.38011	aw
BF	2	101579	1	0.92007 - 1.38011	gO
BM	2	51152	1	0.92007 - 1.38011	gO
KMP	2	101512	1	0.92007 - 1.38011	gO
AC	2	98555	1	0.92007 - 1.38011	gO
QS	2	34909	1	0.92007 - 1.38011	gO
MP	2	101512	1	0.92007 - 1.38011	gO
HOR	2	51952	1	0.92007 - 1.38011	gO
BF	2	101511	1	0.92007 - 1.38011	OL
BM	2	51196	1	0.92007 - 1.38011	OL
KMP	2	101455	1	0.92007 - 1.38011	OL
AC	2	98428	1	0.92007 - 1.38011	OL
QS	2	34849	1	0.92007 - 1.38011	OL
MP	2	101455	1	0.92007 - 1.38011	OL
HOR	2	51878	1	0.92007 - 1.38011	OL
BF	2	101555	1	0.92007 - 1.38011	fh
BM	2	51183	1	0.92007 - 1.38011	fh
KMP	2	101468	1	0.92007 - 1.38011	fh
AC	2	98470	1	0.92007 - 1.38011	fh
QS	2	34931	1	0.92007 - 1.38011	fh
MP	2	101468	1	0.92007 - 1.38011	fh
HOR	2	51916	1	0.92007 - 1.38011	fh
BF	2	101539	1	0.92007 - 1.38011	fb
BM	2	51187	1	0.92007 - 1.38011	fb
KMP	2	101484	1	0.92007 - 1.38011	fb
AC	2	98404	1	0.92007 - 1.38011	fb
QS	2	34927	1	0.92007 - 1.38011	fb
MP	2	101484	1	0.92007 - 1.38011	fb
HOR	2	51916	1	0.92007 - 1.38011	fb
BF	2	101621	1	0.92007 - 1.38011	vq
BM	2	51188	1	0.92007 - 1.38011	vq
KMP	2	101548	1	0.92007 - 1.38011	vq
AC	2	98474	1	0.92007 - 1.38011	vq
QS	2	34986	1	0.92007 - 1.38011	vq
MP	2	101548	1	0.92007 - 1.38011	vq
HOR	2	51985	1	0.92007 - 1.38011	vq
BF	2	101624	1	0.92007 - 1.38011	Qc
BM	2	51231	1	0.92007 - 1.38011	Qc
KMP	2	101551	1	0.92007 - 1.38011	Qc
AC	2	98503	1	0.92007 - 1.38011	Qc
QS	2	34944	1	0.92007 - 1.38011	Qc
MP	2	101551	1	0.92007 - 1.38011	Qc
HOR	2	52012	1	0.92007 - 1.38011	Qc
BF	2	101534	1	0.92007 - 1.38011	jg
BM	2	51233	1	0.92007 - 1.38011	jg
KMP	2	101460	1	0.92007 - 1.38011	jg
AC	2	98483	1	0.92007 - 1.38011	jg
QS	2	34891	1	0.92007 - 1.38011	jg
MP	2	101460	1	0.92007 - 1.38011	jg
HOR	2	51910	1	0.92007 - 1.38011	jg
BF	2	101538	1	0.92007 - 1.38011	xf
BM	2	51153	1	0.92007 - 1.38011	xf
KMP	2	101481	1	0.92007 - 1.38011	xf
AC	2	98516	1	0.92007 - 1.38011	xf
QS	2	34882	1	0.92007 - 1.38011	xf
MP	2	101481	1	0.92007 - 1.38011	xf
HOR	2	51894	1	0.92007 - 1.38011	xf
BF	2	101622	1	0.92007 - 1.38011	no
BM	2	51260	1	0.92007 - 1.38011	no
KMP	2	101544	1	0.92007 - 1.38011	no
AC	2	98462	1	0.92007 - 1.38011	no
QS	2	34985	1	0.92007 - 1.38011	no
MP	2	101544	1	0.92007 - 1.38011	no
HOR	2	51994	1	0.92007 - 1.38011	no
BF	2	101693	1	0.92007 - 1.38011	pl
BM	2	51252	1	0.92007 - 1.38011	pl
KMP	2	101612	1	0.92007 - 1.38011	pl
AC	2	98498	1	0.92007 - 1.38011	pl
QS	2	34982	1	0.92007 - 1.38011	pl
MP	2	101612	1	0.92007 - 1.38011	pl
HOR	2	52097	1	0.92007 - 1.38011	pl
BF	2	101589	1	0.92007 - 1.38011	Xx
BM	2	51170	1	0.92007 - 1.38011	Xx
KMP	2	101515	1	0.92007 - 1.38011	Xx
AC	2	98520	1	0.92007 - 1.38011	Xx
QS	2	34860	1	0.92007 - 1.38011	Xx
MP	2	101515	1	0.92007 - 1.38011	Xx
HOR	2	51976	1	0.92007 - 1.38011	Xx
BF	2	101594	1	0.92007 - 1.38011	tJ
BM	2	51205	1	0.92007 - 1.38011	tJ
KMP	2	101512	1	0.92007 - 1.38011	tJ
AC	2	98492	1	0.92007 - 1.38011	tJ
QS	2	34890	1	0.92007 - 1.38011	tJ
MP	2	101512	1	0.92007 - 1.38011	tJ
HOR	2	51978	1	0.92007 - 1.38011	tJ
BF	2	101593	1	0.92007 - 1.38011	Fk
BM	2	51173	1	0.92007 - 1.38011	Fk
KMP	2	101523	1	0.92007 - 1.38011	Fk
AC	2	98510	1	0.92007 - 1.38011	Fk
QS	2	34944	1	0.92007 - 1.38011	Fk
MP	2	101523	1	0.92007 - 1.38011	Fk
HOR	2	51956	1	0.92007 - 1.38011	Fk
BF	2	101541	1	0.92007 - 1.38011	jL
BM	2	51266	1	0.92007 - 1.38011	jL
KMP	2	101453	1	0.92007 - 1.38011	jL
AC	2	98445	1	0.92007 - 1.38011	jL
QS	2	34904	1	0.92007 - 1.38011	jL
MP	2	101453	1	0.92007 - 1.38011	jL
HOR	2	51910	1	0.92007 - 1.38011	jL
BF	2	101610	1	0.92007 - 1.38011	YZ
BM	2	51198	1	0.92007 - 1.38011	YZ
KMP	2	101540	1	0.92007 - 1.38011	YZ
AC	2	98463	1	0.92007 - 1.38011	YZ
QS	2	34897	1	0.92007 - 1.38011	YZ
MP	2	101540	1	0.92007 - 1.38011	YZ
HOR	2	51984	1	0.92007 - 1.38011	YZ
BF	2	101613	1	0.92007 - 1.38011	ou
BM	2	51223	1	0.92007 - 1.38011	ou
KMP	2	101543	1	0.92007 - 1.38011	ou
AC	2	98492	1	0.92007 - 1.38011	ou
QS	2	34938	1	0.92007 - 1.38011	ou
MP	2	101543	1	0.92007 - 1.38011	ou
HOR	2	52023	1	0.92007 - 1.38011	ou
BF	2	101576	1	0.92007 - 1.38011	Db
BM	2	51227	1	0.92007 - 1.38011	Db
KMP	2	101503	1	0.92007 - 1.38011	Db
AC	2	98417	1	0.92007 - 1.38011	Db
QS	2	34911	1	0.92007 - 1.38011	Db
MP	2	101503	1	0.92007 - 1.38011	Db
HOR	2	51927	1	0.92007 - 1.38011	Db
BF	2	101620	1	0.92007 - 1.38011	Qm
BM	2	51261	1	0.92007 - 1.38011	Qm
KMP	2	101555	1	0.92007 - 1.38011	Qm
AC	2	98439	1	0.92007 - 1.38011	Qm
QS	2	34954	1	0.92007 - 1.38011	Qm
MP	2	101555	1	0.92007 - 1.38011	Qm
HOR	2	52012	1	0.92007 - 1.38011	Qm
BF	2	101593	1	0.92007 - 1.38011	Xb
BM	2	51232	1	0.92007 - 1.38011	Xb
KMP	2	101511	1	0.92007 - 1.38011	Xb
AC	2	98413	1	0.92007 - 1.38011	Xb
QS	2	34957	1	0.92007 - 1.38011	Xb
MP	2	101511	1	0.92007 - 1.38011	Xb
HOR	2	51976	1	0.92007 - 1.38011	Xb
BF	2	101596	1	0.92007 - 1.38011	qi
BM	2	51187	1	0.92007 - 1.38011	qi
KMP	2	101519	1	0.92007 - 1.38011	qi
AC	2	98474	1	0.92007 - 1.38011	qi
QS	2	34928	1	0.92007 - 1.38011	qi
MP	2	101519	1	0.92007 - 1.38011	qi
HOR	2	51956	1	0.92007 - 1.38011	qi
BF	2	101567	1	0.92007 - 1.38011	RT
BM	2	51193	1	0.92007 - 1.38011	RT
KMP	2	101496	1	0.92007 - 1.38011	RT
AC	2	98464	1	0.92007 - 1.38011	RT
QS	2	34919	1	0.92007 - 1.38011	RT
MP	2	101496	1	0.92007 - 1.38011	RT
HOR	2	51943	1	0.92007 - 1.38011	RT
BF	2	101595	1	0.92007 - 1.38011	Ik
BM	2	51205	1	0.92007 - 1.38011	Ik
KMP	2	101528	1	0.92007 - 1.38011	Ik
AC	2	98509	1	0.92007 - 1.38011	Ik
QS	2	34856	1	0.92007 - 1.38011	Ik
MP	2	101528	1	0.92007 - 1.38011	Ik
HOR	2	51958	1	0.92007 - 1.38011	Ik
BF	2	101575	1	0.92007 - 1.38011	yY
BM	2	51211	1	0.92007 - 1.38011	yY
KMP	2	101502	1	0.92007 - 1.38011	yY
AC	2	98454	1	0.92007 - 1.38011	yY
QS	2	34868	1	0.92007 - 1.38011	yY
MP	2	101502	1	0.92007 - 1.38011	yY
HOR	2	51955	1	0.92007 - 1.38011	yY
BF	2	101697	1	0.92007 - 1.38011	pr
BM	2	51325	1	0.92007 - 1.38011	pr
KMP	2	101608	1	0.92007 - 1.38011	pr
AC	2	98409	1	0.92007 - 1.38011	pr
QS	2	35011	1	0.92007 - 1.38011	pr
MP	2	101608	1	0.92007 - 1.38011	pr
HOR	2	52097	1	0.92007 - 1.38011	pr
BF	2	101591	1	0.92007 - 1.38011	Gw
BM	2	51153	1	0.92007 - 1.38011	Gw
KMP	2	101516	1	0.92007 - 1.38011	Gw
AC	2	98535	1	0.92007 - 1.38011	Gw
QS	2	34880	1	0.92007 - 1.38011	Gw
MP	2	101516	1	0.92007 - 1.38011	Gw
HOR	2	51976	1	0.92007 - 1.38011	Gw
BF	2	101545	1	0.92007 - 1.38011	xo
BM	2	51238	1	0.92007 - 1.38011	xo
KMP	2	101474	1	0.92007 - 1.38011	xo
AC	2	98459	1	0.92007 - 1.38011	xo
QS	2	34860	1	0.92007 - 1.38011	xo
MP	2	101474	1	0.92007 - 1.38011	xo
HOR	2	51894	1	0.92007 - 1.38011	xo
BF	2	101608	1	0.92007 - 1.38011	Zi
BM	2	51266	1	0.92007 - 1.38011	Zi
KMP	2	101530	1	0.92007 - 1.38011	Zi
AC	2	98477	1	0.92007 - 1.38011	Zi
QS	2	34935	1	0.92007 - 1.38011	Zi
MP	2	101530	1	0.92007 - 1.38011	Zi
HOR	2	51984	1	0.92007 - 1.38011	Zi
BF	2	101584	1	0.92007 - 1.38011	VE
BM	2	51176	1	0.92007 - 1.38011	VE
KMP	2	101502	1	0.92007 - 1.38011	VE
AC	2	98569	1	0.92007 - 1.38011	VE
QS	2	34893	1	0.92007 - 1.38011	VE
MP	2	101502	1	0.92007 - 1.38011	VE
HOR	2	51948	1	0.92007 - 1.38011	VE
BF	2	101590	1	0.92007 - 1.38011	Gv
BM	2	51225	1	0.92007 - 1.38011	Gv
KMP	2	101517	1	0.92007 - 1.38011	Gv
AC	2	98449	1	0.92007 - 1.38011	Gv
QS	2	34904	1	0.92007 - 1.38011	Gv
MP	2	101517	1	0.92007 - 1.38011	Gv
HOR	2	51976	1	0.92007 - 1.38011	Gv
BF	2	101545	1	0.92007 - 1.38011	xT
BM	2	51173	1	0.92007 - 1.38011	xT
KMP	2	101474	1	0.92007 - 1.38011	xT
AC	2	98464	1	0.92007 - 1.38011	xT
QS	2	34873	1	0.92007 - 1.38011	xT
MP	2	101474	1	0.92007 - 1.38011	xT
HOR	2	51894	1	0.92007 - 1.38011	xT
BF	2	101562	1	0.92007 - 1.38011	DV
BM	2	51185	1	0.92007 - 1.38011	DV
KMP	2	101517	1	0.92007 - 1.38011	DV
AC	2	98484	1	0.92007 - 1.38011	DV
QS	2	34912	1	0.92007 - 1.38011	DV
MP	2	101517	1	0.92007 - 1.38011	DV
HOR	2	51927	1	0.92007 - 1.38011	DV
BF	2	101608	1	0.92007 - 1.38011	BV
BM	2	51209	1	0.92007 - 1.38011	BV
KMP	2	101526	1	0.92007 - 1.38011	BV
AC	2	98498	1	0.92007 - 1.38011	BV
QS	2	34917	1	0.92007 - 1.38011	BV
MP	2	101526	1	0.92007 - 1.38011	BV
HOR	2	51977	1	0.92007 - 1.38011	BV
BF	2	101606	1	0.92007 - 1.38011	YH
BM	2	51198	1	0.92007 - 1.38011	YH
KMP	2	101544	1	0.92007 - 1.38011	YH
AC	2	98496	1	0.92007 - 1.38011	YH
QS	2	34897	1	0.92007 - 1.38011	YH
MP	2	101544	1	0.92007 - 1.38011	YH
HOR	2	51984	1	0.92007 - 1.38011	YH
BF	2	101623	1	0.92007 - 1.38011	QK
BM	2	51188	1	0.92007 - 1.38011	QK
KMP	2	101552	1	0.92007 - 1.38011	QK
AC	2	98539	1	0.92007 - 1.38011	QK
QS	2	34913	1	0.92007 - 1.38011	QK
MP	2	101552	1	0.92007 - 1.38011	QK
HOR	2	52012	1	0.92007 - 1.38011	QK
BF	2	101599	1	0.92007 - 1.38011	IL
BM	2	51232	1	0.92007 - 1.38011	IL
KMP	2	101524	1	0.92007 - 1.38011	IL
AC	2	98443	1	0.92007 - 1.38011	IL
QS	2	34922	1	0.92007 - 1.38011	IL
MP	2	101524	1	0.92007 - 1.38011	IL
HOR	2	51958	1	0.92007 - 1.38011	IL
BF	2	101541	1	0.92007 - 1.38011	xG
BM	2	51182	1	0.92007 - 1.38011	xG
KMP	2	101478	1	0.92007 - 1.38011	xG
AC	2	98480	1	0.92007 - 1.38011	xG
QS	2	34871	1	0.92007 - 1.38011	xG
MP	2	101478	1	0.92007 - 1.38011	xG
HOR	2	51894	1	0.92007 - 1.38011	xG
BF	2	101609	1	0.92007 - 1.38011	TE
BM	2	51156	1	0.92007 - 1.38011	TE
KMP	2	101534	1	0.92007 - 1.38011	TE
AC	2	98567	1	0.92007 - 1.38011	TE
QS	2	34906	1	0.92007 - 1.38011	TE
MP	2	101534	1	0.92007 - 1.38011	TE
HOR	2	51971	1	0.92007 - 1.38011	TE
BF	2	101616	1	0.92007 - 1.38011	oI
BM	2	51243	1	0.92007 - 1.38011	oI
KMP	2	101540	1	0.92007 - 1.38011	oI
AC	2	98469	1	0.92007 - 1.38011	oI
QS	2	34932	1	0.92007 - 1.38011	oI
MP	2	101540	1	0.92007 - 1.38011	oI
HOR	2	52023	1	0.92007 - 1.38011	oI
BF	2	101634	1	0.92007 - 1.38011	Lg
BM	2	51221	1	0.92007 - 1.38011	Lg
KMP	2	101561	1	0.92007 - 1.38011	Lg
AC	2	98482	1	0.92007 - 1.38011	Lg
QS	2	34934	1	0.92007 - 1.38011	Lg
MP	2	101561	1	0.92007 - 1.38011	Lg
HOR	2	52027	1	0.92007 - 1.38011	Lg
BF	2	101623	1	0.92007 - 1.38011	vs
BM	2	51205	1	0.92007 - 1.38011	vs
KMP	2	101546	1	0.92007 - 1.38011	vs
AC	2	98412	1	0.92007 - 1.38011	vs
QS	2	34954	1	0.92007 - 1.38011	vs
MP	2	101546	1	0.92007 - 1.38011	vs
HOR	2	51985	1	0.92007 - 1.38011	vs
BF	2	101497	1	0.92007 - 1.38011	Eb
BM	2	51170	1	0.92007 - 1.38011	Eb
KMP	2	101438	1	0.92007 - 1.38011	Eb
AC	2	98406	1	0.92007 - 1.38011	Eb
QS	2	34892	1	0.92007 - 1.38011	Eb
MP	2	101438	1	0.92007 - 1.38011	Eb
HOR	2	51853	1	0.92007 - 1.38011	Eb
BF	2	101547	1	0.92007 - 1.38011	xO
BM	2	51191	1	0.92007 - 1.38011	xO
KMP	2	101472	1	0.92007 - 1.38011	xO
AC	2	98556	1	0.92007 - 1.38011	xO
QS	2	34843	1	0.92007 - 1.38011	xO
MP	2	101472	1	0.92007 - 1.38011	xO
HOR	2	51894	1	0.92007 - 1.38011	xO
BF	2	101511	1	0.92007 - 1.38011	Ch
BM	2	51183	1	0.92007 - 1.38011	Ch
KMP	2	101428	1	0.92007 - 1.38011	Ch
AC	2	98467	1	0.92007 - 1.38011	Ch
QS	2	34922	1	0.92007 - 1.38011	Ch
MP	2	101428	1	0.92007 - 1.38011	Ch
HOR	2	51846	1	0.92007 - 1.38011	Ch
BF	2	101570	1	0.92007 - 1.38011	RS
BM	2	51236	1	0.92007 - 1.38011	RS
KMP	2	101493	1	0.92007 - 1.38011	RS
AC	2	98468	1	0.92007 - 1.38011	RS
QS	2	34844	1	0.92007 - 1.38011	RS
MP	2	101493	1	0.92007 - 1.38011	RS
HOR	2	51943	1	0.92007 - 1.38011	RS
BF	2	101577	1	0.92007 - 1.38011	Uv
BM	2	51237	1	0.92007 - 1.38011	Uv
KMP	2	101488	1	0.92007 - 1.38011	Uv
AC	2	98460	1	0.92007 - 1.38011	Uv
QS	2	34955	1	0.92007 - 1.38011	Uv
MP	2	101488	1	0.92007 - 1.38011	Uv
HOR	2	51929	1	0.92007 - 1.38011	Uv
BF	2	101581	1	0.92007 - 1.38011	lx
BM	2	51174	1	0.92007 - 1.38011	lx
KMP	2	101500	1	0.92007 - 1.38011	lx
AC	2	98527	1	0.92007 - 1.38011	lx
QS	2	34887	1	0.92007 - 1.38011	lx
MP	2	101500	1	0.92007 - 1.38011	lx
HOR	2	51948	1	0.92007 - 1.38011	lx
BF	2	101615	1	0.92007 - 1.38011	ic
BM	2	51206	1	0.92007 - 1.38011	ic
KMP	2	101526	1	0.92007 - 1.38011	ic
AC	2	98502	1	0.92007 - 1.38011	ic
QS	2	34935	1	0.92007 - 1.38011	ic
MP	2	101526	1	0.92007 - 1.38011	ic
HOR	2	51999	1	0.92007 - 1.38011	ic
BF	2	101568	1	0.92007 - 1.38011	Ah
BM	2	51216	1	0.92007 - 1.38011	Ah
KMP	2	101501	1	0.92007 - 1.38011	Ah
AC	2	98459	1	0.92007 - 1.38011	Ah
QS	2	34899	1	0.92007 - 1.38011	Ah
MP	2	101501	1	0.92007 - 1.38011	Ah
HOR	2	51949	1	0.92007 - 1.38011	Ah
BF	2	101660	1	0.92007 - 1.38011	bv
BM	2	51240	1	0.92007 - 1.38011	bv
KMP	2	101581	1	0.92007 - 1.38011	bv
AC	2	98456	1	0.92007 - 1.38011	bv
QS	2	34960	1	0.92007 - 1.38011	bv
MP	2	101581	1	0.92007 - 1.38011	bv
HOR	2	52030	1	0.92007 - 1.38011	bv
BF	2	101620	1	0.92007 - 1.38011	or
BM	2	51302	1	0.92007 - 1.38011	or
KMP	2	101536	1	0.92007 - 1.38011	or
AC	2	98405	1	0.92007 - 1.38011	or
QS	2	34951	1	0.92007 - 1.38011	or
MP	2	101536	1	0.92007 - 1.38011	or
HOR	2	52023	1	0.92007 - 1.38011	or
BF	2	101557	1	0.92007 - 1.38011	er
BM	2	51228	1	0.92007 - 1.38011	er
KMP	2	101478	1	0.92007 - 1.38011	er
AC	2	98407	1	0.92007 - 1.38011	er
QS	2	34900	1	0.92007 - 1.38011	er
MP	2	101478	1	0.92007 - 1.38011	er
HOR	2	51916	1	0.92007 - 1.38011	er
BF	2	101581	1	0.92007 - 1.38011	VU
BM	2	51184	1	0.92007 - 1.38011	VU
KMP	2	101505	1	0.92007 - 1.38011	VU
AC	2	98500	1	0.92007 - 1.38011	VU
QS	2	34898	1	0.92007 - 1.38011	VU
MP	2	101505	1	0.92007 - 1.38011	VU
HOR	2	51948	1	0.92007 - 1.38011	VU
BF	2	101599	1	0.92007 - 1.38011	tM
BM	2	51225	1	0.92007 - 1.38011	tM
KMP	2	101507	1	0.92007 - 1.38011	tM
AC	2	98499	1	0.92007 - 1.38011	tM
QS	2	34942	1	0.92007 - 1.38011	tM
MP	2	101507	1	0.92007 - 1.38011	tM
HOR	2	51978	1	0.92007 - 1.38011	tM
BF	2	101598	1	0.92007 - 1.38011	ta
BM	2	51186	1	0.92007 - 1.38011	ta
KMP	2	101508	1	0.92007 - 1.38011	ta
AC	2	98566	1	0.92007 - 1.38011	ta
QS	2	34915	1	0.92007 - 1.38011	ta
MP	2	101508	1	0.92007 - 1.38011	ta
HOR	2	51978	1	0.92007 - 1.38011	ta
BF	2	101583	1	0.92007 - 1.38011	zF
BM	2	51230	1	0.92007 - 1.38011	zF
KMP	2	101515	1	0.92007 - 1.38011	zF
AC	2	98470	1	0.92007 - 1.38011	zF
QS	2	34930	1	0.92007 - 1.38011	zF
MP	2	101515	1	0.92007 - 1.38011	zF
HOR	2	51971	1	0.92007 - 1.38011	zF
BF	2	101595	1	0.92007 - 1.38011	Pc
BM	2	51224	1	0.92007 - 1.38011	Pc
KMP	2	101519	1	0.92007 - 1.38011	Pc
AC	2	98502	1	0.92007 - 1.38011	Pc
QS	2	34906	1	0.92007 - 1.38011	Pc
MP	2	101519	1	0.92007 - 1.38011	Pc
HOR	2	51955	1	0.92007 - 1.38011	Pc
BF	2	101576	1	0.92007 - 1.38011	zo
BM	2	51231	1	0.92007 - 1.38011	zo
KMP	2	101522	1	0.92007 - 1.38011	zo
AC	2	98448	1	0.92007 - 1.38011	zo
QS	2	34907	1	0.92007 - 1.38011	zo
MP	2	101522	1	0.92007 - 1.38011	zo
HOR	2	51971	1	0.92007 - 1.38011	zo
BF	2	101613	1	0.92007 - 1.38011	YK
BM	2	51180	1	0.92007 - 1.38011	YK
KMP	2	101537	1	0.92007 - 1.38011	YK
AC	2	98542	1	0.92007 - 1.38011	YK
QS	2	34918	1	0.92007 - 1.38011	YK
MP	2	101537	1	0.92007 - 1.38011	YK
HOR	2	51984	1	0.92007 - 1.38011	YK
BF	2	101588	1	0.92007 - 1.38011	Fj
BM	2	51178	1	0.92007 - 1.38011	Fj
KMP	2	101528	1	0.92007 - 1.38011	Fj
AC	2	98535	1	0.92007 - 1.38011	Fj
QS	2	34895	1	0.92007 - 1.38011	Fj
MP	2	101528	1	0.92007 - 1.38011	Fj
HOR	2	51956	1	0.92007 - 1.38011	Fj
BF	2	101598	1	0.92007 - 1.38011	tp
BM	2	51280	1	0.92007 - 1.38011	tp
KMP	2	101508	1	0.92007 - 1.38011	tp
AC	2	98385	1	0.92007 - 1.38011	tp
QS	2	34917	1	0.92007 - 1.38011	tp
MP	2	101508	1	0.92007 - 1.38011	tp
HOR	2	51978	1	0.92007 - 1.38011	tp
BF	2	101596	1	0.92007 - 1.38011	qB
BM	2	51223	1	0.92007 - 1.38011	qB
KMP	2	101519	1	0.92007 - 1.38011	qB
AC	2	98469	1	0.92007 - 1.38011	qB
QS	2	34910	1	0.92007 - 1.38011	qB
MP	2	101519	1	0.92007 - 1.38011	qB
HOR	2	51956	1	0.92007 - 1.38011	qB
BF	2	101582	1	0.92007 - 1.38011	VW
BM	2	51178	1	0.92007 - 1.38011	VW
KMP	2	101504	1	0.92007 - 1.38011	VW
AC	2	98487	1	0.92007 - 1.38011	VW
QS	2	34896	1	0.92007 - 1.38011	VW
MP	2	101504	1	0.92007 - 1.38011	VW
HOR	2	51948	1	0.92007 - 1.38011	VW
BF	2	101688	1	0.92007 - 1.38011	pB
BM	2	51272	1	0.92007 - 1.38011	pB
KMP	2	101617	1	0.92007 - 1.38011	pB
AC	2	98465	1	0.92007 - 1.38011	pB
QS	2	34980	1	0.92007 - 1.38011	pB
MP	2	101617	1	0.92007 - 1.38011	pB
HOR	2	52097	1	0.92007 - 1.38011	pB
BF	2	101505	1	0.92007 - 1.38011	ai
BM	2	51169	1	0.92007 - 1.38011	ai
KMP	2	101438	1	0.92007 - 1.38011	ai
AC	2	98468	1	0.92007 - 1.38011	ai
QS	2	34830	1	0.92007 - 1.38011	ai
MP	2	101438	1	0.92007 - 1.38011	ai
HOR	2	51872	1	0.92007 - 1.38011	ai
BF	2	101575	1	0.92007 - 1.38011	gN
BM	2	51139	1	0.92007 - 1.38011	gN
KMP	2	101516	1	0.92007 - 1.38011	gN
AC	2	98531	1	0.92007 - 1.38011	gN
QS	2	34918	1	0.92007 - 1.38011	gN
MP	2	101516	1	0.92007 - 1.38011	gN
HOR	2	51952	1	0.92007 - 1.38011	gN
BF	2	101622	1	0.92007 - 1.38011	QI
BM	2	51252	1	0.92007 - 1.38011	QI
KMP	2	101553	1	0.92007 - 1.38011	QI
AC	2	98469	1	0.92007 - 1.38011	QI
QS	2	34911	1	0.92007 - 1.38011	QI
MP	2	101553	1	0.92007 - 1.38011	QI
HOR	2	52012	1	0.92007 - 1.38011	QI
BF	2	101632	1	0.92007 - 1.38011	me
BM	2	51204	1	0.92007 - 1.38011	me
KMP	2	101557	1	0.92007 - 1.38011	me
AC	2	98514	1	0.92007 - 1.38011	me
QS	2	34891	1	0.92007 - 1.38011	me
MP	2	101557	1	0.92007 - 1.38011	me
HOR	2	52016	1	0.92007 - 1.38011	me
BF	2	101592	1	0.92007 - 1.38011	th
BM	2	51231	1	0.92007 - 1.38011	th
KMP	2	101514	1	0.92007 - 1.38011	th
AC	2	98459	1	0.92007 - 1.38011	th
QS	2	34934	1	0.92007 - 1.38011	th
MP	2	101514	1	0.92007 - 1.38011	th
HOR	2	51978	1	0.92007 - 1.38011	th
BF	2	101621	1	0.92007 - 1.38011	nE
BM	2	51151	1	0.92007 - 1.38011	nE
KMP	2	101545	1	0.92007 - 1.38011	nE
AC	2	98569	1	0.92007 - 1.38011	nE
QS	2	34941	1	0.92007 - 1.38011	nE
MP	2	101545	1	0.92007 - 1.38011	nE
HOR	2	51994	1	0.92007 - 1.38011	nE
BF	2	101616	1	0.92007 - 1.38011	Yu
BM	2	51176	1	0.92007 - 1.38011	Yu
KMP	2	101534	1	0.92007 - 1.38011	Yu
AC	2	98502	1	0.92007 - 1.38011	Yu
QS	2	34935	1	0.92007 - 1.38011	Yu
MP	2	101534	1	0.92007 - 1.38011	Yu
HOR	2	51984	1	0.92007 - 1.38011	Yu
BF	2	101621	1	0.92007 - 1.38011	vf
BM	2	51177	1	0.92007 - 1.38011	vf
KMP	2	101548	1	0.92007 - 1.38011	vf
AC	2	98521	1	0.92007 - 1.38011	vf
QS	2	34957	1	0.92007 - 1.38011	vf
MP	2	101548	1	0.92007 - 1.38011	vf
HOR	2	51985	1	0.92007 - 1.38011	vf
BF	2	101616	1	0.92007 - 1.38011	nu
BM	2	51201	1	0.92007 - 1.38011	nu
KMP	2	101550	1	0.92007 - 1.38011	nu
AC	2	98493	1	0.92007 - 1.38011	nu
QS	2	34945	1	0.92007 - 1.38011	nu
MP	2	101550	1	0.92007 - 1.38011	nu
HOR	2	51994	1	0.92007 - 1.38011	nu
BF	2	101569	1	0.92007 - 1.38011	Dp
BM	2	51226	1	0.92007 - 1.38011	Dp
KMP	2	101510	1	0.92007 - 1.38011	Dp
AC	2	98380	1	0.92007 - 1.38011	Dp
QS	2	34938	1	0.92007 - 1.38011	Dp
MP	2	101510	1	0.92007 - 1.38011	Dp
HOR	2	51927	1	0.92007 - 1.38011	Dp
BF	2	101568	1	0.92007 - 1.38011	cs
BM	2	51238	1	0.92007 - 1.38011	cs
KMP	2	101498	1	0.92007 - 1.38011	cs
AC	2	98410	1	0.92007 - 1.38011	cs
QS	2	34896	1	0.92007 - 1.38011	cs
MP	2	101498	1	0.92007 - 1.38011	cs
HOR	2	51936	1	0.92007 - 1.38011	cs
BF	2	101600	1	0.92007 - 1.38011	Bz
BM	2	51234	1	0.92007 - 1.38011	Bz
KMP	2	101534	1	0.92007 - 1.38011	Bz
AC	2	98483	1	0.92007 - 1.38011	Bz
QS	2	34922	1	0.92007 - 1.38011	Bz
MP	2	101534	1	0.92007 - 1.38011	Bz
HOR	2	51977	1	0.92007 - 1.38011	Bz
BF	2	101573	1	0.92007 - 1.38011	Ac
BM	2	51179	1	0.92007 - 1.38011	Ac
KMP	2	101496	1	0.92007 - 1.38011	Ac
AC	2	98503	1	0.92007 - 1.38011	Ac
QS	2	34897	1	0.92007 - 1.38011	Ac
MP	2	101496	1	0.92007 - 1.38011	Ac
HOR	2	51949	1	0.92007 - 1.38011	Ac
BF	2	101575	1	0.92007 - 1.38011	Vz
BM	2	51189	1	0.92007 - 1.38011	Vz
KMP	2	101511	1	0.92007 - 1.38011	Vz
AC	2	98480	1	0.92007 - 1.38011	Vz
QS	2	34887	1	0.92007 - 1.38011	Vz
MP	2	101511	1	0.92007 - 1.38011	Vz
HOR	2	51948	1	0.92007 - 1.38011	Vz
BF	2	101557	1	0.92007 - 1.38011	fs
BM	2	51273	1	0.92007 - 1.38011	fs
KMP	2	101466	1	0.92007 - 1.38011	fs
AC	2	98421	1	0.92007 - 1.38011	fs
QS	2	34915	1	0.92007 - 1.38011	fs
MP	2	101466	1	0.92007 - 1.38011	fs
HOR	2	51916	1	0.92007 - 1.38011	fs
BF	2	101631	1	0.92007 - 1.38011	mL
BM	2	51228	1	0.92007 - 1.38011	mL
KMP	2	101558	1	0.92007 - 1.38011	mL
AC	2	98437	1	0.92007 - 1.38011	mL
QS	2	34967	1	0.92007 - 1.38011	mL
MP	2	101558	1	0.92007 - 1.38011	mL
HOR	2	52016	1	0.92007 - 1.38011	mL
BF	2	101577	1	0.92007 - 1.38011	um
BM	2	51241	1	0.92007 - 1.38011	um
KMP	2	101493	1	0.92007 - 1.38011	um
AC	2	98450	1	0.92007 - 1.38011	um
QS	2	34905	1	0.92007 - 1.38011	um
MP	2	101493	1	0.92007 - 1.38011	um
HOR	2	51935	1	0.92007 - 1.38011	um
BF	2	101613	1	0.92007 - 1.38011	oG
BM	2	51244	1	0.92007 - 1.38011	oG
KMP	2	101543	1	0.92007 - 1.38011	oG
AC	2	98480	1	0.92007 - 1.38011	oG
QS	2	34913	1	0.92007 - 1.38011	oG
MP	2	101543	1	0.92007 - 1.38011	oG
HOR	2	52023	1	0.92007 - 1.38011	oG
BF	2	101689	1	0.92007 - 1.38011	pU
BM	2	51253	1	0.92007 - 1.38011	pU
KMP	2	101616	1	0.92007 - 1.38011	pU
AC	2	98500	1	0.92007 - 1.38011	pU
QS	2	35024	1	0.92007 - 1.38011	pU
MP	2	101616	1	0.92007 - 1.38011	pU
HOR	2	52097	1	0.92007 - 1.38011	pU
BF	2	101507	1	0.92007 - 1.38011	ES
BM	2	51225	1	0.92007 - 1.38011	ES
KMP	2	101428	1	0.92007 - 1.38011	ES
AC	2	98468	1	0.92007 - 1.38011	ES
QS	2	34881	1	0.92007 - 1.38011	ES
MP	2	101428	1	0.92007 - 1.38011	ES
HOR	2	51853	1	0.92007 - 1.38011	ES
BF	2	101586	1	0.92007 - 1.38011	Fp
BM	2	51225	1	0.92007 - 1.38011	Fp
KMP	2	101530	1	0.92007 - 1.38011	Fp
AC	2	98377	1	0.92007 - 1.38011	Fp
QS	2	34948	1	0.92007 - 1.38011	Fp
MP	2	101530	1	0.92007 - 1.38011	Fp
HOR	2	51956	1	0.92007 - 1.38011	Fp
BF	2	101609	1	0.92007 - 1.38011	nC
BM	2	51181	1	0.92007 - 1.38011	nC
KMP	2	101557	1	0.92007 - 1.38011	nC
AC	2	98556	1	0.92007 - 1.38011	nC
QS	2	34928	1	0.92007 - 1.38011	nC
MP	2	101557	1	0.92007 - 1.38011	nC
HOR	2	51994	1	0.92007 - 1.38011	nC
BF	2	101521	1	0.92007 - 1.38011	Og
BM	2	51182	1	0.92007 - 1.38011	Og
KMP	2	101445	1	0.92007 - 1.38011	Og
AC	2	98483	1	0.92007 - 1.38011	Og
QS	2	34830	1	0.92007 - 1.38011	Og
MP	2	101445	1	0.92007 - 1.38011	Og
HOR	2	51878	1	0.92007 - 1.38011	Og
BF	2	101550	1	0.92007 - 1.38011	fq
BM	2	51204	1	0.92007 - 1.38011	fq
KMP	2	101473	1	0.92007 - 1.38011	fq
AC	2	98478	1	0.92007 - 1.38011	fq
QS	2	34904	1	0.92007 - 1.38011	fq
MP	2	101473	1	0.92007 - 1.38011	fq
HOR	2	51916	1	0.92007 - 1.38011	fq
BF	2	101578	1	0.92007 - 1.38011	lY
BM	2	51203	1	0.92007 - 1.38011	lY
KMP	2	101503	1	0.92007 - 1.38011	lY
AC	2	98456	1	0.92007 - 1.38011	lY
QS	2	34916	1	0.92007 - 1.38011	lY
MP	2	101503	1	0.92007 - 1.38011	lY
HOR	2	51948	1	0.92007 - 1.38011	lY
BF	2	101599	1	0.92007 - 1.38011	Gn
BM	2	51224	1	0.92007 - 1.38011	Gn
KMP	2	101508	1	0.92007 - 1.38011	Gn
AC	2	98456	1	0.92007 - 1.38011	Gn
QS	2	34949	1	0.92007 - 1.38011	Gn
MP	2	101508	1	0.92007 - 1.38011	Gn
HOR	2	51976	1	0.92007 - 1.38011	Gn
BF	2	101558	1	0.92007 - 1.38011	eG
BM	2	51212	1	0.92007 - 1.38011	eG
KMP	2	101477	1	0.92007 - 1.38011	eG
AC	2	98490	1	0.92007 - 1.38011	eG
QS	2	34901	1	0.92007 - 1.38011	eG
MP	2	101477	1	0.92007 - 1.38011	eG
HOR	2	51916	1	0.92007 - 1.38011	eG
BF	2	101555	1	0.92007 - 1.38011	ku
BM	2	51216	1	0.92007 - 1.38011	ku
KMP	2	101496	1	0.92007 - 1.38011	ku
AC	2	98488	1	0.92007 - 1.38011	ku
QS	2	34900	1	0.92007 - 1.38011	ku
MP	2	101496	1	0.92007 - 1.38011	ku
HOR	2	51944	1	0.92007 - 1.38011	ku
BF	2	101606	1	0.92007 - 1.38011	Bv
BM	2	51239	1	0.92007 - 1.38011	Bv
KMP	2	101528	1	0.92007 - 1.38011	Bv
AC	2	98454	1	0.92007 - 1.38011	Bv
QS	2	34930	1	0.92007 - 1.38011	Bv
MP	2	101528	1	0.92007 - 1.38011	Bv
HOR	2	51977	1	0.92007 - 1.38011	Bv
BF	2	101575	1	0.92007 - 1.38011	RN
BM	2	51198	1	0.92007 - 1.38011	RN
KMP	2	101488	1	0.92007 - 1.38011	RN
AC	2	98542	1	0.92007 - 1.38011	RN
QS	2	34887	1	0.92007 - 1.38011	RN
MP	2	101488	1	0.92007 - 1.38011	RN
HOR	2	51943	1	0.92007 - 1.38011	RN
BF	2	101584	1	0.92007 - 1.38011	zJ
BM	2	51223	1	0.92007 - 1.38011	zJ
KMP	2	101514	1	0.92007 - 1.38011	zJ
AC	2	98491	1	0.92007 - 1.38011	zJ
QS	2	34918	1	0.92007 - 1.38011	zJ
MP	2	101514	1	0.92007 - 1.38011	zJ
HOR	2	51971	1	0.92007 - 1.38011	zJ
BF	2	101675	1	0.92007 - 1.38011	rb
BM	2	51233	1	0.92007 - 1.38011	rb
KMP	2	101597	1	0.92007 - 1.38011	rb
AC	2	98412	1	0.92007 - 1.38011	rb
QS	2	34996	1	0.92007 - 1.38011	rb
MP	2	101597	1	0.92007 - 1.38011	rb
HOR	2	52078	1	0.92007 - 1.38011	rb
BF	2	101542	1	0.92007 - 1.38011	xS
BM	2	51200	1	0.92007 - 1.38011	xS
KMP	2	101477	1	0.92007 - 1.38011	xS
AC	2	98462	1	0.92007 - 1.38011	xS
QS	2	34894	1	0.92007 - 1.38011	xS
MP	2	101477	1	0.92007 - 1.38011	xS
HOR	2	51894	1	0.92007 - 1.38011	xS
BF	2	101608	1	0.92007 - 1.38011	iD
BM	2	51220	1	0.92007 - 1.38011	iD
KMP	2	101533	1	0.92007 - 1.38011	iD
AC	2	98483	1	0.92007 - 1.38011	iD
QS	2	34943	1	0.92007 - 1.38011	iD
MP	2	101533	1	0.92007 - 1.38011	iD
HOR	2	51999	1	0.92007 - 1.38011	iD
BF	2	101642	1	0.92007 - 1.38011	Ld
BM	2	51237	1	0.92007 - 1.38011	Ld
KMP	2	101553	1	0.92007 - 1.38011	Ld
AC	2	98531	1	0.92007 - 1.38011	Ld
QS	2	34924	1	0.92007 - 1.38011	Ld
MP	2	101553	1	0.92007 - 1.38011	Ld
HOR	2	52027	1	0.92007 - 1.38011	Ld
BF	2	101548	1	0.92007 - 1.38011	dF
BM	2	51230	1	0.92007 - 1.38011	dF
KMP	2	101473	1	0.92007 - 1.38011	dF
AC	2	98474	1	0.92007 - 1.38011	dF
QS	2	34854	1	0.92007 - 1.38011	dF
MP	2	101473	1	0.92007 - 1.38011	dF
HOR	2	51927	1	0.92007 - 1.38011	dF
BF	2	101540	1	0.92007 - 1.38011	fE
BM	2	51169	1	0.92007 - 1.38011	fE
KMP	2	101483	1	0.92007 - 1.38011	fE
AC	2	98559	1	0.92007 - 1.38011	fE
QS	2	34914	1	0.92007 - 1.38011	fE
MP	2	101483	1	0.92007 - 1.38011	fE
HOR	2	51916	1	0.92007 - 1.38011	fE
BF	2	101574	1	0.92007 - 1.38011	AP
BM	2	51171	1	0.92007 - 1.38011	AP
KMP	2	101495	1	0.92007 - 1.38011	AP
AC	2	98481	1	0.92007 - 1.38011	AP
QS	2	34929	1	0.92007 - 1.38011	AP
MP	2	101495	1	0.92007 - 1.38011	AP
HOR	2	51949	1	0.92007 - 1.38011	AP
BF	2	101565	1	0.92007 - 1.38011	AB
BM	2	51226	1	0.92007 - 1.38011	AB
KMP	2	101504	1	0.92007 - 1.38011	AB
AC	2	98460	1	0.92007 - 1.38011	AB
QS	2	34882	1	0.92007 - 1.38011	AB
MP	2	101504	1	0.92007 - 1.38011	AB
HOR	2	51949	1	0.92007 - 1.38011	AB
BF	2	101594	1	0.92007 - 1.38011	qy
BM	2	51221	1	0.92007 - 1.38011	qy
KMP	2	101521	1	0.92007 - 1.38011	qy
AC	2	98498	1	0.92007 - 1.38011	qy
QS	2	34898	1	0.92007 - 1.38011	qy
MP	2	101521	1	0.92007 - 1.38011	qy
HOR	2	51956	1	0.92007 - 1.38011	qy
BF	2	101624	1	0.92007 - 1.38011	iW
BM	2	51201	1	0.92007 - 1.38011	iW
KMP	2	101517	1	0.92007 - 1.38011	iW
AC	2	98496	1	0.92007 - 1.38011	iW
QS	2	34961	1	0.92007 - 1.38011	iW
MP	2	101517	1	0.92007 - 1.38011	iW
HOR	2	51999	1	0.92007 - 1.38011	iW
BF	2	101597	1	0.92007 - 1.38011	XC
BM	2	51178	1	0.92007 - 1.38011	XC
KMP	2	101507	1	0.92007 - 1.38011	XC
AC	2	98570	1	0.92007 - 1.38011	XC
QS	2	34930	1	0.92007 - 1.38011	XC
MP	2	101507	1	0.92007 - 1.38011	XC
HOR	2	51976	1	0.92007 - 1.38011	XC
BF	2	101550	1	0.92007 - 1.38011	xv
BM	2	51163	1	0.92007 - 1.38011	xv
KMP	2	101469	1	0.92007 - 1.38011	xv
AC	2	98457	1	0.92007 - 1.38011	xv
QS	2	34890	1	0.92007 - 1.38011	xv
MP	2	101469	1	0.92007 - 1.38011	xv
HOR	2	51894	1	0.92007 - 1.38011	xv
BF	2	101571	1	0.92007 - 1.38011	yM
BM	2	51180	1	0.92007 - 1.38011	yM
KMP	2	101506	1	0.92007 - 1.38011	yM
AC	2	98490	1	0.92007 - 1.38011	yM
QS	2	34893	1	0.92007 - 1.38011	yM
MP	2	101506	1	0.92007 - 1.38011	yM
HOR	2	51955	1	0.92007 - 1.38011	yM
BF	2	101506	1	0.92007 - 1.38011	Ev
BM	2	51174	1	0.92007 - 1.38011	Ev
KMP	2	101429	1	0.92007 - 1.38011	Ev
AC	2	98454	1	0.92007 - 1.38011	Ev
QS	2	34894	1	0.92007 - 1.38011	Ev
MP	2	101429	1	0.92007 - 1.38011	Ev
HOR	2	51853	1	0.92007 - 1.38011	Ev
BF	2	101604	1	0.92007 - 1.38011	qt
BM	2	51189	1	0.92007 - 1.38011	qt
KMP	2	101511	1	0.92007 - 1.38011	qt
AC	2	98498	1	0.92007 - 1.38011	qt
QS	2	34904	1	0.92007 - 1.38011	qt
MP	2	101511	1	0.92007 - 1.38011	qt
HOR	2	51956	1	0.92007 - 1.38011	qt
BF	2	101561	1	0.92007 - 1.38011	Rh
BM	2	51206	1	0.92007 - 1.38011	Rh
KMP	2	101502	1	0.92007 - 1.38011	Rh
AC	2	98457	1	0.92007 - 1.38011	Rh
QS	2	34894	1	0.92007 - 1.38011	Rh
MP	2	101502	1	0.92007 - 1.38011	Rh
HOR	2	51943	1	0.92007 - 1.38011	Rh
BF	2	101576	1	0.92007 - 1.38011	cu
BM	2	51180	1	0.92007 - 1.38011	cu
KMP	2	101490	1	0.92007 - 1.38011	cu
AC	2	98502	1	0.92007 - 1.38011	cu
QS	2	34949	1	0.92007 - 1.38011	cu
MP	2	101490	1	0.92007 - 1.38011	cu
HOR	2	51936	1	0.92007 - 1.38011	cu
BF	2	101597	1	0.92007 - 1.38011	Fa
BM	2	51168	1	0.92007 - 1.38011	Fa
KMP	2	101519	1	0.92007 - 1.38011	Fa
AC	2	98569	1	0.92007 - 1.38011	Fa
QS	2	34946	1	0.92007 - 1.38011	Fa
MP	2	101519	1	0.92007 - 1.38011	Fa
HOR	2	51956	1	0.92007 - 1.38011	Fa
BF	2	101533	1	0.92007 - 1.38011	jD
BM	2	51183	1	0.92007 - 1.38011	jD
KMP	2	101461	1	0.92007 - 1.38011	jD
AC	2	98488	1	0.92007 - 1.38011	jD
QS	2	34896	1	0.92007 - 1.38011	jD
MP	2	101461	1	0.92007 - 1.38011	jD
HOR	2	51910	1	0.92007 - 1.38011	jD
BF	2	101614	1	0.92007 - 1.38011	iX
BM	2	51236	1	0.92007 - 1.38011	iX
KMP	2	101527	1	0.92007 - 1.38011	iX
AC	2	98486	1	0.92007 - 1.38011	iX
QS	2	34935	1	0.92007 - 1.38011	iX
MP	2	101527	1	0.92007 - 1.38011	iX
HOR	2	51999	1	0.92007 - 1.38011	iX
BF	2	101571	1	0.92007 - 1.38011	RM
BM	2	51251	1	0.92007 - 1.38011	RM
KMP	2	101492	1	0.92007 - 1.38011	RM
AC	2	98500	1	0.92007 - 1.38011	RM
QS	2	34876	1	0.92007 - 1.38011	RM
MP	2	101492	1	0.92007 - 1.38011	RM
HOR	2	51943	1	0.92007 - 1.38011	RM
BF	2	101600	1	0.92007 - 1.38011	hv
BM	2	51193	1	0.92007 - 1.38011	hv
KMP	2	101537	1	0.92007 - 1.38011	hv
AC	2	98450	1	0.92007 - 1.38011	hv
QS	2	34954	1	0.92007 - 1.38011	hv
MP	2	101537	1	0.92007 - 1.38011	hv
HOR	2	51960	1	0.92007 - 1.38011	hv
BF	2	101568	1	0.92007 - 1.38011	Jb
BM	2	51247	1	0.92007 - 1.38011	Jb
KMP	2	101506	1	0.92007 - 1.38011	Jb
AC	2	98411	1	0.92007 - 1.38011	Jb
QS	2	34901	1	0.92007 - 1.38011	Jb
MP	2	101506	1	0.92007 - 1.38011	Jb
HOR	2	51950	1	0.92007 - 1.38011	Jb
BF	2	101569	1	0.92007 - 1.38011	cr
BM	2	51273	1	0.92007 - 1.38011	cr
KMP	2	101497	1	0.92007 - 1.38011	cr
AC	2	98401	1	0.92007 - 1.38011	cr
QS	2	34905	1	0.92007 - 1.38011	cr
MP	2	101497	1	0.92007 - 1.38011	cr
HOR	2	51936	1	0.92007 - 1.38011	cr
BF	2	101508	0	< 0.46004	CC
BM	2	51113	0	< 0.46004	CC
KMP	2	99999	0	< 0.46004	CC
AC	2	99999	0	< 0.46004	CC
QS	2	34176	0	< 0.46004	CC
MP	2	101457	0	< 0.46004	CC
HOR	2	51846	0	< 0.46004	CC
BF	2	101616	1	0.92007 - 1.38011	iw
BM	2	51204	1	0.92007 - 1.38011	iw
KMP	2	101525	1	0.92007 - 1.38011	iw
AC	2	98538	1	0.92007 - 1.38011	iw
QS	2	34955	1	0.92007 - 1.38011	iw
MP	2	101525	1	0.92007 - 1.38011	iw
HOR	2	51999	1	0.92007 - 1.38011	iw
BF	2	101612	1	0.92007 - 1.38011	of
BM	2	51227	1	0.92007 - 1.38011	of
KMP	2	101544	1	0.92007 - 1.38011	of
AC	2	98518	1	0.92007 - 1.38011	of
QS	2	34887	1	0.92007 - 1.38011	of
MP	2	101544	1	0.92007 - 1.38011	of
HOR	2	52023	1	0.92007 - 1.38011	of
BF	2	101591	1	0.92007 - 1.38011	Gb
BM	2	51282	1	0.92007 - 1.38011	Gb
KMP	2	101516	1	0.92007 - 1.38011	Gb
AC	2	98411	1	0.92007 - 1.38011	Gb
QS	2	34949	1	0.92007 - 1.38011	Gb
MP	2	101516	1	0.92007 - 1.38011	Gb
HOR	2	51976	1	0.92007 - 1.38011	Gb
BF	2	101608	1	0.92007 - 1.38011	iy
BM	2	51204	1	0.92007 - 1.38011	iy
KMP	2	101533	1	0.92007 - 1.38011	iy
AC	2	98491	1	0.92007 - 1.38011	iy
QS	2	34917	1	0.92007 - 1.38011	iy
MP	2	101533	1	0.92007 - 1.38011	iy
HOR	2	51999	1	0.92007 - 1.38011	iy
BF	2	101613	1	0.92007 - 1.38011	Yi
BM	2	51262	1	0.92007 - 1.38011	Yi
KMP	2	101537	1	0.92007 - 1.38011	Yi
AC	2	98475	1	0.92007 - 1.38011	Yi
QS	2	34932	1	0.92007 - 1.38011	Yi
MP	2	101537	1	0.92007 - 1.38011	Yi
HOR	2	51984	1	0.92007 - 1.38011	Yi
BF	2	101520	1	0.92007 - 1.38011	Om
BM	2	51222	1	0.92007 - 1.38011	Om
KMP	2	101446	1	0.92007 - 1.38011	Om
AC	2	98440	1	0.92007 - 1.38011	Om
QS	2	34869	1	0.92007 - 1.38011	Om
MP	2	101446	1	0.92007 - 1.38011	Om
HOR	2	51878	1	0.92007 - 1.38011	Om
BF	2	101640	1	0.92007 - 1.38011	mT
BM	2	51238	1	0.92007 - 1.38011	mT
KMP	2	101549	1	0.92007 - 1.38011	mT
AC	2	98471	1	0.92007 - 1.38011	mT
QS	2	34988	1	0.92007 - 1.38011	mT
MP	2	101549	1	0.92007 - 1.38011	mT
HOR	2	52016	1	0.92007 - 1.38011	mT
BF	2	101619	1	0.92007 - 1.38011	nF
BM	2	51152	1	0.92007 - 1.38011	nF
KMP	2	101547	1	0.92007 - 1.38011	nF
AC	2	98474	1	0.92007 - 1.38011	nF
QS	2	34900	1	0.92007 - 1.38011	nF
MP	2	101547	1	0.92007 - 1.38011	nF
HOR	2	51994	1	0.92007 - 1.38011	nF
BF	2	101535	1	0.92007 - 1.38011	wP
BM	2	51176	1	0.92007 - 1.38011	wP
KMP	2	101462	1	0.92007 - 1.38011	wP
AC	2	98477	1	0.92007 - 1.38011	wP
QS	2	34884	1	0.92007 - 1.38011	wP
MP	2	101462	1	0.92007 - 1.38011	wP
HOR	2	51894	1	0.92007 - 1.38011	wP
BF	2	101596	1	0.92007 - 1.38011	Pe
BM	2	51163	1	0.92007 - 1.38011	Pe
KMP	2	101518	1	0.92007 - 1.38011	Pe
AC	2	98516	1	0.92007 - 1.38011	Pe
QS	2	34921	1	0.92007 - 1.38011	Pe
MP	2	101518	1	0.92007 - 1.38011	Pe
HOR	2	51955	1	0.92007 - 1.38011	Pe
BF	2	101608	1	0.92007 - 1.38011	nx
BM	2	51184	1	0.92007 - 1.38011	nx
KMP	2	101558	1	0.92007 - 1.38011	nx
AC	2	98513	1	0.92007 - 1.38011	nx
QS	2	34937	1	0.92007 - 1.38011	nx
MP	2	101558	1	0.92007 - 1.38011	nx
HOR	2	51994	1	0.92007 - 1.38011	nx
BF	2	101602	1	0.92007 - 1.38011	hL
BM	2	51202	1	0.92007 - 1.38011	hL
KMP	2	101535	1	0.92007 - 1.38011	hL
AC	2	98439	1	0.92007 - 1.38011	hL
QS	2	34940	1	0.92007 - 1.38011	hL
MP	2	101535	1	0.92007 - 1.38011	hL
HOR	2	51960	1	0.92007 - 1.38011	hL
BF	2	101567	1	0.92007 - 1.38011	UC
BM	2	51118	1	0.92007 - 1.38011	UC
KMP	2	101498	1	0.92007 - 1.38011	UC
AC	2	98564	1	0.92007 - 1.38011	UC
QS	2	34885	1	0.92007 - 1.38011	UC
MP	2	101498	1	0.92007 - 1.38011	UC
HOR	2	51929	1	0.92007 - 1.38011	UC
BF	2	101634	1	0.92007 - 1.38011	mW
BM	2	51205	1	0.92007 - 1.38011	mW
KMP	2	101555	1	0.92007 - 1.38011	mW
AC	2	98488	1	0.92007 - 1.38011	mW
QS	2	34939	1	0.92007 - 1.38011	mW
MP	2	101555	1	0.92007 - 1.38011	mW
HOR	2	52016	1	0.92007 - 1.38011	mW
BF	2	101574	1	0.92007 - 1.38011	lJ
BM	2	51182	1	0.92007 - 1.38011	lJ
KMP	2	101507	1	0.92007 - 1.38011	lJ
AC	2	98490	1	0.92007 - 1.38011	lJ
QS	2	34881	1	0.92007 - 1.38011	lJ
MP	2	101507	1	0.92007 - 1.38011	lJ
HOR	2	51948	1	0.92007 - 1.38011	lJ
BF	2	101603	1	0.92007 - 1.38011	Tz
BM	2	51170	1	0.92007 - 1.38011	Tz
KMP	2	101540	1	0.92007 - 1.38011	Tz
AC	2	98481	1	0.92007 - 1.38011	Tz
QS	2	34953	1	0.92007 - 1.38011	Tz
MP	2	101540	1	0.92007 - 1.38011	Tz
HOR	2	51971	1	0.92007 - 1.38011	Tz
BF	2	101689	1	0.92007 - 1.38011	rP
BM	2	51248	1	0.92007 - 1.38011	rP
KMP	2	101583	1	0.92007 - 1.38011	rP
AC	2	98492	1	0.92007 - 1.38011	rP
QS	2	34969	1	0.92007 - 1.38011	rP
MP	2	101583	1	0.92007 - 1.38011	rP
HOR	2	52078	1	0.92007 - 1.38011	rP
BF	2	101577	1	0.92007 - 1.38011	yf
BM	2	51161	1	0.92007 - 1.38011	yf
KMP	2	101500	1	0.92007 - 1.38011	yf
AC	2	98523	1	0.92007 - 1.38011	yf
QS	2	34871	1	0.92007 - 1.38011	yf
MP	2	101500	1	0.92007 - 1.38011	yf
HOR	2	51955	1	0.92007 - 1.38011	yf
BF	2	101592	1	0.92007 - 1.38011	GZ
BM	2	51213	1	0.92007 - 1.38011	GZ
KMP	2	101515	1	0.92007 - 1.38011	GZ
AC	2	98462	1	0.92007 - 1.38011	GZ
QS	2	34916	1	0.92007 - 1.38011	GZ
MP	2	101515	1	0.92007 - 1.38011	GZ
HOR	2	51976	1	0.92007 - 1.38011	GZ
BF	2	101602	1	0.92007 - 1.38011	TH
BM	2	51179	1	0.92007 - 1.38011	TH
KMP	2	101541	1	0.92007 - 1.38011	TH
AC	2	98493	1	0.92007 - 1.38011	TH
QS	2	34938	1	0.92007 - 1.38011	TH
MP	2	101541	1	0.92007 - 1.38011	TH
HOR	2	51971	1	0.92007 - 1.38011	TH
BF	2	101584	1	0.92007 - 1.38011	Vk
BM	2	51154	1	0.92007 - 1.38011	Vk
KMP	2	101502	1	0.92007 - 1.38011	Vk
AC	2	98511	1	0.92007 - 1.38011	Vk
QS	2	34882	1	0.92007 - 1.38011	Vk
MP	2	101502	1	0.92007 - 1.38011	Vk
HOR	2	51948	1	0.92007 - 1.38011	Vk
BF	2	101586	1	0.92007 - 1.38011	zj
BM	2	51234	1	0.92007 - 1.38011	zj
KMP	2	101512	1	0.92007 - 1.38011	zj
AC	2	98538	1	0.92007 - 1.38011	zj
QS	2	34928	1	0.92007 - 1.38011	zj
MP	2	101512	1	0.92007 - 1.38011	zj
HOR	2	51971	1	0.92007 - 1.38011	zj
BF	2	101596	1	0.92007 - 1.38011	Ip
BM	2	51252	1	0.92007 - 1.38011	Ip
KMP	2	101527	1	0.92007 - 1.38011	Ip
AC	2	98384	1	0.92007 - 1.38011	Ip
QS	2	34915	1	0.92007 - 1.38011	Ip
MP	2	101527	1	0.92007 - 1.38011	Ip
HOR	2	51958	1	0.92007 - 1.38011	Ip
BF	2	101630	1	0.92007 - 1.38011	nV
BM	2	51218	1	0.92007 - 1.38011	nV
KMP	2	101536	1	0.92007 - 1.38011	nV
AC	2	98505	1	0.92007 - 1.38011	nV
QS	2	34933	1	0.92007 - 1.38011	nV
MP	2	101536	1	0.92007 - 1.38011	nV
HOR	2	51994	1	0.92007 - 1.38011	nV
BF	2	101660	1	0.92007 - 1.38011	bY
BM	2	51216	1	0.92007 - 1.38011	bY
KMP	2	101581	1	0.92007 - 1.38011	bY
AC	2	98460	1	0.92007 - 1.38011	bY
QS	2	34994	1	0.92007 - 1.38011	bY
MP	2	101581	1	0.92007 - 1.38011	bY
HOR	2	52030	1	0.92007 - 1.38011	bY
BF	2	101525	1	0.92007 - 1.38011	Ok
BM	2	51206	1	0.92007 - 1.38011	Ok
KMP	2	101441	1	0.92007 - 1.38011	Ok
AC	2	98512	1	0.92007 - 1.38011	Ok
QS	2	34901	1	0.92007 - 1.38011	Ok
MP	2	101441	1	0.92007 - 1.38011	Ok
HOR	2	51878	1	0.92007 - 1.38011	Ok
BF	2	101635	1	0.92007 - 1.38011	LE
BM	2	51193	1	0.92007 - 1.38011	LE
KMP	2	101560	1	0.92007 - 1.38011	LE
AC	2	98566	1	0.92007 - 1.38011	LE
QS	2	34925	1	0.92007 - 1.38011	LE
MP	2	101560	1	0.92007 - 1.38011	LE
HOR	2	52027	1	0.92007 - 1.38011	LE
BF	2	101691	1	0.92007 - 1.38011	pL
BM	2	51282	1	0.92007 - 1.38011	pL
KMP	2	101614	1	0.92007 - 1.38011	pL
AC	2	98440	1	0.92007 - 1.38011	pL
[truncated: 15,501 more rows]
